# Supplementary material for: Genomic insights into the origin, domestication and genetic basis of agronomic traits of castor bean
Source: Genome Biol. 2021 Apr 20;22:113. doi: 10.1186/s13059-021-02333-y (PMC8056531; doi:10.1186/s13059-021-02333-y)
Supplement: Supplementary file 2 — Additional file 2: Table S1. BUSCO (Benchmarking Universal Single-Copy Orthologs) evaluation of genome completeness of wild castor bean. Table S2. Classification and annotation of repetitive sequences in the wild castor bean genome. Table S3. The number and distribution per chromosome of protein-coding genes and non-coding RNAs in the wild castor bean genome. Table S4. Functional annotation of wild castor bean genome. Table S5. Genes specific to castor bean relative to other five eudicot species (Hevea brasiliensis, Jatropha curcas, Manihot esculenta, Mercurialis annua and Vernicia fordii). Table S6. Kyoto Encyclopedia of Genes and Genomes (KEGG) enrichment for genes that have undergone expansion in castor bean genome. Table S7. Detailed information of 505 castor bean lines used in this study. Table S8. Information of genome resequencing data and mapping. Table S9. Summary of single nucleotide polymorphism (SNP) and insertions and deletions (indels) among 505 castor bean accessions. Table S10. Estimation of the relative contributions of the eight environmental variables to the Maxent model for all populations. Table S11. Genes identified as potential divergence between WK and WE based FST analysis. Table S12. Gene Ontology (GO) analysis of divergent genes between WK and WE population. Table S13. Domestication-related genes identified by two methods ROD and FST analyses. Table S14. Gene Ontology (GO) analysis of domestication-related genes. Table S15. Genome-wide associated for eight yield-associated traits in castor bean (for SOC no significant SNPs were identified). Table S16. Candidate genes within the domestication sweeps overlapping with the GWAS signals. Table S17. QTL analysis for five seed traits including seed length (SL), seed width (SW), seed thickness (ST), seed oil content (SOC) and single seed weight (SSW). Table S18. Candidate genes within QTL loci (Chr3: 7210428–8,076,805) associated with seed size. [file 13059_2021_2333_MOESM2_ESM.xlsx]

## Sheet: Table S1
Table S1. BUSCO (Benchmarking Universal Single-Copy Orthologs ) evaluation of genome completeness of wild castor bean.
BUSCO	Number	Percentage
Complete BUSCOs (C)	2079	0.98
Complete and single-copy BUSCOs (S)	2050	96 .7%
Complete and duplicated BUSCOs (D)	29	0.014
Fragmented BUSCOs (F)	8	0.004
Missing BUSCOs (M)	34	0.016
Total	2121	1

## Sheet: Table S2
Table S2. Classification and annotation of repetitive sequences in the wild castor bean genome.
TE Classification	Copies	Length (bp)	Percentage of genome (%)
Retrotransposon
LTR/Gypsy	53263	48487326	0.1442
LTR/Copia	8468	9693815	0.0288
LTR/unknown	60872	29324634	0.0872
LINE/L1	444	207966	0.0006
LINE/L2	42	13449	0
LINE/RTE-BovB	239	44632	0.0001
SINE	390	86050	0.0003
DNA transposon
CMC-EnSpm	1329	528103	0.0016
hAT	8635	3149246	0.0094
CACTA	17826	8739327	0.026
PIF/Harbinger	12622	4836155	0.0144
Mutator	48358	43281937	0.1287
Tc1/Marine	6355	3349129	0.01
MITE	4,017	657551	0.0019
Helitron	59878	17472666	0.052
MULE/MuDR	1778	1002175	0.003
P	33	4337	0
TcMar/Pogo	161	113920	0.0003
Others	233	66515	0.0002
Unknown	34946	10186712	0.0302
Total	319889	181245645	0.5389

## Sheet: Table S3
Table S3. The number and distribution per chromosome of protein-coding genes and non-coding RNAs in the wild castor bean genome.
Chr	Size (Mb)	GC%	Gene	Transcript	rRNA	tRNA	miRNA	snRNA	snoRNA
Chr1	39.94	0.3358	2882	4564	471	63	27	9	284
Chr2	38.49	0.3395	2193	3604	21	10	7	3	309
Chr3	37.11	0.3344	1991	3240	0	22	12	0	278
Chr4	33.95	0.3363	2211	3516	4	12	15	0	231
Chr5	32.06	0.322	3517	5805	0	26	24	2	80
Chr6	31.57	0.3335	2123	3396	11	49	5	35	175
Chr7	29.72	0.3257	2491	4069	2	10	4	23	131
Chr8	29.61	0.3296	2148	3283	3	4	34	3	168
Chr9	28.75	0.3245	2491	3965	2	7	10	9	165
Chr10	26.78	0.3214	2550	4194	1	26	10	9	88
unplaced	8.27	0.3803	1229	1330	283	3	0	0	0
total	336.3	0.3321	25826	40966	798	232	148	93	1909

## Sheet: Table S4
Table S4. Functional annotation of wild castor bean genome.
Database	Annotated_number of transcripts	Annotated percent of transcripts
NR	38007	0.9278
Swissprot	27150	0.6627
TrEMBL	37923	0.9257
KEGG	12241	0.2988
KOG	20321	0.496
eggNOG	33506	0.8179
GO	23169	0.5656
Pfam	28087	0.6856
InterPro	30603	0.747

## Sheet: Table S5
Table S5. Genes specific to castor bean relative to other five eudicot species (Hevea brasiliensis, Jatropha curcas, Manihot esculenta, Mercurialis annua and Vernicia fordii).
Gene ID	Description	Pathway	Pathway definition	GO ID	GO annotation	Pfam IDs	Pfam Description
Rc01G000194	Cytochrome P450, putative OS=Ricinus communis OX=3988 GN=RCOM_1612550 PE=3 SV=1	--	--	GO:0005506;GO:0016705;GO:0020037;GO:0055114	iron ion binding | oxidoreductase activity, acting on paired donors, with incorporation or reduction of molecular oxygen | heme binding | oxidation-reduction process	PF00067	Cytochrome P450
Rc01G000593	Nucleic acid binding protein, putative OS=Ricinus communis OX=3988 GN=RCOM_0836990 PE=4 SV=1	--	--	GO:0003676;GO:0004523	nucleic acid binding | RNA-DNA hybrid ribonuclease activity	PF13456;PF13966	Reverse transcriptase-like | zinc-binding in reverse transcriptase
Rc01G000717	TIR domain-containing protein OS=Populus trichocarpa x Populus deltoides OX=3695 PE=2 SV=1	--	--	GO:0005515;GO:0007165	protein binding | signal transduction	PF01582	TIR domain
Rc01G000748	Aldo/keto reductase OS=Macleaya cordata OX=56857 GN=BVC80_9097g210 PE=4 SV=1	--	--	GO:0016491;GO:0055114	oxidoreductase activity | oxidation-reduction process	PF00248	Aldo/keto reductase family
Rc01G000958	zf-RVT domain-containing protein OS=Ricinus communis OX=3988 GN=RCOM_0176050 PE=4 SV=1	--	--	GO:0003676;GO:0004523	nucleic acid binding | RNA-DNA hybrid ribonuclease activity	PF13456;PF13966	Reverse transcriptase-like | zinc-binding in reverse transcriptase
Rc01G001066	RNase H domain-containing protein OS=Ricinus communis OX=3988 GN=RCOM_0555320 PE=4 SV=1	--	--	GO:0003676;GO:0004523	nucleic acid binding | RNA-DNA hybrid ribonuclease activity	PF13456	Reverse transcriptase-like
Rc01G001732	Pentatricopeptide repeat-containing protein, putative OS=Ricinus communis OX=3988 GN=RCOM_0302730 PE=4 SV=1	--	--	GO:0005515	protein binding	PF01535;PF13041	PPR repeat | PPR repeat family
Rc01G001740	Uncharacterized protein OS=Ricinus communis OX=3988 GN=RCOM_1304830 PE=4 SV=1	--	--	--	--	--	--
Rc01G001791	--	--	--	--	--	--	--
Rc01G001836	Uncharacterized protein OS=Theobroma cacao OX=3641 GN=TCM_045371 PE=4 SV=1	--	--	--	--	--	--
Rc01G001865	Uncharacterized protein OS=Ricinus communis OX=3988 GN=RCOM_1304830 PE=4 SV=1	--	--	--	--	--	--
Rc01G001905	Uncharacterized protein OS=Populus trichocarpa OX=3694 GN=POPTR_013G142000 PE=4 SV=1	--	--	--	--	--	--
Rc01G001928	Uncharacterized protein OS=Gossypium barbadense OX=3634 GN=GOBAR_AA04464 PE=4 SV=1	--	--	--	--	--	--
Rc01G001965	WAT1-related protein OS=Ricinus communis OX=3988 GN=RCOM_1536180 PE=3 SV=1	--	--	GO:0016020;GO:0016021;GO:0022857	membrane | integral component of membrane | transmembrane transporter activity	PF00892	EamA-like transporter family
Rc01G001966	OVATE domain-containing protein OS=Ricinus communis OX=3988 GN=RCOM_1536490 PE=4 SV=1	--	--	GO:0045892	negative regulation of transcription, DNA-templated	PF04844	Transcriptional repressor, ovate
Rc01G002064	Uncharacterized protein OS=Vigna unguiculata OX=3917 GN=DEO72_LG4g703 PE=4 SV=1	--	--	--	--	--	--
Rc01G002091	Uncharacterized protein OS=Ricinus communis OX=3988 GN=RCOM_0629270 PE=4 SV=1	--	--	--	--	--	--
Rc01G002229	Uncharacterized protein OS=Ricinus communis OX=3988 GN=RCOM_2000530 PE=4 SV=1	--	--	--	--	--	--
Rc01G002383	Uncharacterized protein OS=Ricinus communis OX=3988 GN=RCOM_0641400 PE=4 SV=1	--	--	--	--	--	--
Rc01G002389	Uncharacterized protein OS=Ricinus communis OX=3988 GN=RCOM_0640910 PE=4 SV=1	--	--	--	--	PF03754	Domain of unknown function (DUF313)
Rc01G002391	Uncharacterized protein OS=Ricinus communis OX=3988 GN=RCOM_0641040 PE=4 SV=1	--	--	--	--	PF03754	Domain of unknown function (DUF313)
Rc01G002392	Uncharacterized protein OS=Ricinus communis OX=3988 GN=RCOM_0640930 PE=4 SV=1	--	--	--	--	--	--
Rc01G002393	Uncharacterized protein OS=Ricinus communis OX=3988 GN=RCOM_0640910 PE=4 SV=1	--	--	--	--	PF03754	Domain of unknown function (DUF313)
Rc01G002395	Protein kinase domain-containing protein OS=Manihot esculenta OX=3983 GN=MANES_01G041700 PE=3 SV=1	--	--	--	--	--	--
Rc01G002396	Uncharacterized protein OS=Ricinus communis OX=3988 GN=RCOM_0640910 PE=4 SV=1	--	--	--	--	PF03754	Domain of unknown function (DUF313)
Rc01G002600	Uncharacterized protein OS=Ricinus communis OX=3988 GN=RCOM_0640930 PE=4 SV=1	--	--	--	--	--	--
Rc01G002629	AIG1-type G domain-containing protein OS=Ricinus communis OX=3988 GN=RCOM_0784940 PE=4 SV=1	--	--	GO:0005525	GTP binding	PF04548	AIG1 family
Rc01G002666	Nucleic acid binding protein, putative OS=Ricinus communis OX=3988 GN=RCOM_0836990 PE=4 SV=1	--	--	GO:0003676;GO:0004523	nucleic acid binding | RNA-DNA hybrid ribonuclease activity	PF13456;PF13966	Reverse transcriptase-like | zinc-binding in reverse transcriptase
Rc02G002940	Uncharacterized protein OS=Fagus sylvatica OX=28930 GN=FSB_LOCUS41670 PE=4 SV=1	--	--	--	--	PF10839	Protein of unknown function (DUF2647)
Rc02G002970	50S ribosomal protein L20, chloroplastic OS=Ricinus communis OX=3988 GN=rpl20 PE=3 SV=1	ko03010	Ribosome	GO:0003735;GO:0005840;GO:0006412;GO:0019843	structural constituent of ribosome | ribosome | translation | rRNA binding	PF00453	Ribosomal protein L20
Rc02G002972	50S ribosomal protein L33, chloroplastic OS=Ricinus communis OX=3988 GN=rpl33 PE=3 SV=1	ko03010	Ribosome	GO:0003735;GO:0005840;GO:0006412	structural constituent of ribosome | ribosome | translation	PF00471	Ribosomal protein L33
Rc02G003016	Uncharacterized protein OS=Ricinus communis OX=3988 GN=RCOM_0645320 PE=4 SV=1	--	--	--	--	--	--
Rc02G003071	Uncharacterized protein OS=Punica granatum OX=22663 GN=CDL15_Pgr004982 PE=4 SV=1	--	--	--	--	PF10839	Protein of unknown function (DUF2647)
Rc02G003079	Uncharacterized protein OS=Ricinus communis OX=3988 GN=RCOM_1667490 PE=4 SV=1	--	--	--	--	--	--
Rc02G003090	Uncharacterized protein OS=Gossypium barbadense OX=3634 GN=GOBAR_AA04464 PE=4 SV=1	--	--	--	--	--	--
Rc02G003092	30S ribosomal protein S4, chloroplastic OS=Hydnocarpus hainanensis OX=593753 GN=rps4 PE=3 SV=1	ko03010	Ribosome	GO:0003723;GO:0003735;GO:0006412;GO:0015935	RNA binding | structural constituent of ribosome | translation | small ribosomal subunit	PF01479	S4 domain
Rc02G003118	Transposase, MuDR, plant OS=Corchorus capsularis OX=210143 GN=CCACVL1_30049 PE=4 SV=1	--	--	--	--	--	--
Rc02G003145	Uncharacterized protein OS=Capsicum baccatum OX=33114 GN=CQW23_34715 PE=4 SV=1	--	--	--	--	--	--
Rc02G003156	Uncharacterized protein OS=Dorcoceras hygrometricum OX=472368 GN=F511_39579 PE=4 SV=1	--	--	--	--	--	--
Rc02G003164	Uncharacterized protein OS=Capsicum baccatum OX=33114 GN=CQW23_34715 PE=4 SV=1	--	--	--	--	--	--
Rc02G003186	Photosystem I reaction center subunit VIII OS=Populus gonggaensis OX=2501766 GN=psaI PE=3 SV=1	ko00195	Photosynthesis	GO:0009522;GO:0015979	photosystem I | photosynthesis	PF00796	Photosystem I reaction centre subunit VIII
Rc02G003248	Photosystem I reaction center subunit IX OS=Plukenetia volubilis OX=316893 GN=psaJ PE=3 SV=1	ko00195	Photosynthesis	GO:0009522;GO:0015979	photosystem I | photosynthesis	PF01701	Photosystem I reaction centre subunit IX / PsaJ
Rc02G003276	Uncharacterized protein OS=Ricinus communis OX=3988 GN=RCOM_0640910 PE=4 SV=1	--	--	--	--	PF03754	Domain of unknown function (DUF313)
Rc02G003289	Uncharacterized protein OS=Ricinus communis OX=3988 GN=RCOM_1403780 PE=4 SV=1	--	--	--	--	--	--
Rc02G003460	Uncharacterized protein OS=Ricinus communis OX=3988 GN=RCOM_1162960 PE=4 SV=1	--	--	--	--	--	--
Rc02G003514	zf-RVT domain-containing protein OS=Ricinus communis OX=3988 GN=RCOM_1333450 PE=4 SV=1	--	--	--	--	PF13966	zinc-binding in reverse transcriptase
Rc02G003563	Uncharacterized protein OS=Jatropha curcas OX=180498 GN=JCGZ_19482 PE=4 SV=1	--	--	GO:0005515	protein binding	PF01535;PF13041	PPR repeat | PPR repeat family
Rc02G003567	Uncharacterized protein OS=Jatropha curcas OX=180498 GN=JCGZ_01107 PE=4 SV=1	--	--	--	--	--	--
Rc02G003614	Uncharacterized protein OS=Ricinus communis OX=3988 GN=RCOM_1042050 PE=4 SV=1	ko00460|ko00966	Cyanoamino acid metabolism|Glucosinolate biosynthesis	GO:0005506;GO:0016705;GO:0020037;GO:0055114	iron ion binding | oxidoreductase activity, acting on paired donors, with incorporation or reduction of molecular oxygen | heme binding | oxidation-reduction process	PF00067	Cytochrome P450
Rc02G003691	Oligopeptide transporter, putative OS=Ricinus communis OX=3988 GN=RCOM_1333200 PE=4 SV=1	--	--	GO:0016020;GO:0022857;GO:0055085	membrane | transmembrane transporter activity | transmembrane transport	PF00854	POT family
Rc02G003695	zf-RVT domain-containing protein OS=Ricinus communis OX=3988 GN=RCOM_1333450 PE=4 SV=1	--	--	--	--	PF13966	zinc-binding in reverse transcriptase
Rc02G004506	Uncharacterized protein OS=Ricinus communis OX=3988 GN=RCOM_1588010 PE=4 SV=1	--	--	--	--	PF04419	4F5 protein family
Rc02G004532	Uncharacterized protein OS=Ricinus communis OX=3988 GN=RCOM_1588610 PE=4 SV=1	--	--	--	--	--	--
Rc02G004933	Protein kinase, putative OS=Ricinus communis OX=3988 GN=RCOM_1599780 PE=4 SV=1	--	--	--	--	--	--
Rc02G004979	Uncharacterized protein OS=Ricinus communis OX=3988 GN=RCOM_1600910 PE=4 SV=1	--	--	GO:0016747	transferase activity, transferring acyl groups other than amino-acyl groups	PF02458	Transferase family
Rc02G005025	Uncharacterized protein OS=Citrus sinensis OX=2711 GN=CISIN_1g035474mg PE=4 SV=1	--	--	--	--	--	--
Rc03G005087	Uncharacterized protein OS=Ricinus communis OX=3988 GN=RCOM_0205230 PE=4 SV=1	--	--	--	--	--	--
Rc03G005278	Protein kinase domain-containing protein OS=Ricinus communis OX=3988 GN=RCOM_0924360 PE=4 SV=1	--	--	GO:0004672;GO:0005524;GO:0006468;GO:0030246	protein kinase activity | ATP binding | protein phosphorylation | carbohydrate binding	PF00069;PF00139	Protein kinase domain | Legume lectin domain
Rc03G005312	Nucleic acid binding protein, putative OS=Ricinus communis OX=3988 GN=RCOM_0836990 PE=4 SV=1	--	--	GO:0003676;GO:0004523	nucleic acid binding | RNA-DNA hybrid ribonuclease activity	PF13456	Reverse transcriptase-like
Rc03G005313	zf-RVT domain-containing protein OS=Ricinus communis OX=3988 GN=RCOM_0925730 PE=4 SV=1	--	--	--	--	PF13966	zinc-binding in reverse transcriptase
Rc03G005333	--	--	--	--	--	--	--
Rc03G005410	Uncharacterized protein OS=Citrus unshiu OX=55188 GN=CUMW_110600 PE=4 SV=1	--	--	GO:0016020;GO:0022857;GO:0055085	membrane | transmembrane transporter activity | transmembrane transport	PF00854	POT family
Rc03G005551	Uncharacterized protein OS=Ricinus communis OX=3988 GN=RCOM_0706560 PE=4 SV=1	--	--	--	--	--	--
Rc03G005815	--	--	--	--	--	--	--
Rc03G005836	Uncharacterized protein OS=Ricinus communis OX=3988 GN=RCOM_1048950 PE=4 SV=1	--	--	GO:0005515	protein binding	--	--
Rc03G005837	Uncharacterized protein OS=Ricinus communis OX=3988 GN=RCOM_1049060 PE=4 SV=1	--	--	GO:0005515	protein binding	--	--
Rc03G006180	--	--	--	--	--	--	--
Rc03G006207	Uncharacterized protein OS=Ricinus communis OX=3988 GN=RCOM_1372300 PE=4 SV=1	--	--	--	--	--	--
Rc03G006318	Photosystem II reaction center protein T OS=Genlisea pygmaea OX=700922 GN=psbT PE=3 SV=1	ko00195	Photosynthesis	GO:0009523;GO:0009539;GO:0015979;GO:0016020	photosystem II | photosystem II reaction center | photosynthesis | membrane	PF01405	Photosystem II reaction centre T protein
Rc03G006355	RING-type domain-containing protein OS=Ricinus communis OX=3988 GN=RCOM_1405860 PE=4 SV=1	--	--	--	--	--	--
Rc03G006467	Retrovirus-related Pol polyprotein from transposon RE1 OS=Vitis vinifera OX=29760 GN=RE1_388 PE=4 SV=1	--	--	--	--	PF14223	gag-polypeptide of LTR copia-type
Rc03G006511	Uncharacterized protein OS=Jatropha curcas OX=180498 GN=JCGZ_01765 PE=4 SV=1	ko00780	Biotin metabolism	GO:0003824;GO:0008483;GO:0030170	catalytic activity | transaminase activity | pyridoxal phosphate binding	PF00202	Aminotransferase class-III
Rc03G006515	Uncharacterized protein OS=Ricinus communis OX=3988 GN=RCOM_1630790 PE=4 SV=1	ko00780	Biotin metabolism	GO:0000287;GO:0004141;GO:0005524;GO:0009102	magnesium ion binding | dethiobiotin synthase activity | ATP binding | biotin biosynthetic process	--	--
Rc03G006555	ATP synthase subunit beta OS=Ricinus communis OX=3988 GN=RCOM_1301330 PE=3 SV=1	ko00190|ko00195	Oxidative phosphorylation|Photosynthesis	GO:0046034;GO:1902600	ATP metabolic process | proton transmembrane transport	PF02874	ATP synthase alpha/beta family, beta-barrel domain
Rc03G006665	Uncharacterized protein OS=Trema orientale OX=63057 GN=TorRG33x02_242080 PE=4 SV=1	--	--	--	--	--	--
Rc03G006896	50S ribosomal protein L22, chloroplastic OS=Ricinus communis OX=3988 GN=rpl22 PE=3 SV=1	ko03010	Ribosome	GO:0003735;GO:0005840;GO:0006412;GO:0015934	structural constituent of ribosome | ribosome | translation | large ribosomal subunit	PF00237	Ribosomal protein L22p/L17e
Rc03G006901	Photosystem II reaction center protein T OS=Genlisea pygmaea OX=700922 GN=psbT PE=3 SV=1	ko00195	Photosynthesis	GO:0009523;GO:0009539;GO:0015979;GO:0016020	photosystem II | photosystem II reaction center | photosynthesis | membrane	PF01405	Photosystem II reaction centre T protein
Rc03G006904	50S ribosomal protein L20, chloroplastic OS=Ricinus communis OX=3988 GN=rpl20 PE=3 SV=1	ko03010	Ribosome	GO:0003735;GO:0005840;GO:0006412;GO:0019843	structural constituent of ribosome | ribosome | translation | rRNA binding	PF00453	Ribosomal protein L20
Rc03G006906	Photosystem I reaction center subunit IX OS=Plukenetia volubilis OX=316893 GN=psaJ PE=3 SV=1	ko00195	Photosynthesis	GO:0009522;GO:0015979	photosystem I | photosynthesis	PF01701	Photosystem I reaction centre subunit IX / PsaJ
Rc03G007048	uncharacterized protein LOC107764034 isoform X1 OS=Nicotiana tabacum OX=4097 GN=LOC107764034 PE=4 SV=1	--	--	--	--	--	--
Rc04G007068	Phosphoenolpyruvate carboxylase OS=Ricinus communis OX=3988 GN=PPC1 PE=2 SV=1	ko00710|ko00620	Carbon fixation in photosynthetic organisms|Pyruvate metabolism	GO:0003824;GO:0006099;GO:0008964;GO:0015977	catalytic activity | tricarboxylic acid cycle | phosphoenolpyruvate carboxylase activity | carbon fixation	PF00311	Phosphoenolpyruvate carboxylase
Rc04G007079	Uncharacterized protein OS=Malus domestica OX=3750 GN=DVH24_030991 PE=3 SV=1	ko00909	Sesquiterpenoid and triterpenoid biosynthesis	GO:0000250;GO:0004672;GO:0005515;GO:0005524;GO:0005811;GO:0006468;GO:0016104;GO:0016866;GO:0042300	lanosterol synthase activity | protein kinase activity | protein binding | ATP binding | lipid droplet | protein phosphorylation | triterpenoid biosynthetic process | intramolecular transferase activity | beta-amyrin synthase activity	PF07714;PF13243;PF13249;PF13855	Protein tyrosine kinase | Squalene-hopene cyclase C-terminal domain | Squalene-hopene cyclase N-terminal domain | Leucine rich repeat
Rc04G007086	Calmodulin binding protein, putative OS=Ricinus communis OX=3988 GN=RCOM_1573540 PE=4 SV=1	ko04075	Plant hormone signal transduction	GO:0009733	response to auxin	PF02519	Auxin responsive protein
Rc04G007294	BURP domain-containing protein OS=Ricinus communis OX=3988 GN=RCOM_1579210 PE=4 SV=1	--	--	--	--	--	--
Rc04G007884	Protein DETOXIFICATION OS=Solanum lycopersicum OX=4081 PE=3 SV=1	--	--	GO:0015297;GO:0016020;GO:0042910;GO:0055085	antiporter activity | membrane | xenobiotic transmembrane transporter activity | transmembrane transport	PF01554	MatE
Rc04G008207	Glucosyl/glucuronosyl transferases, putative OS=Ricinus communis OX=3988 GN=RCOM_1470040 PE=4 SV=1	--	--	GO:0016758	transferase activity, transferring hexosyl groups	PF00201	UDP-glucoronosyl and UDP-glucosyl transferase
Rc04G008248	Uncharacterized protein OS=Citrus unshiu OX=55188 GN=CUMW_210680 PE=4 SV=1	--	--	GO:0010215;GO:0031225	cellulose microfibril organization | anchored component of membrane	PF04833	COBRA-like protein
Rc04G008252	Uncharacterized protein OS=Jatropha curcas OX=180498 GN=JCGZ_11752 PE=4 SV=1	--	--	--	--	--	--
Rc04G008323	--	--	--	--	--	--	--
Rc04G008455	Uncharacterized protein OS=Ricinus communis OX=3988 GN=RCOM_0055610 PE=4 SV=1	--	--	--	--	--	--
Rc04G008687	Uncharacterized protein OS=Ricinus communis OX=3988 GN=RCOM_1205060 PE=4 SV=1	--	--	--	--	--	--
Rc04G008949	Uncharacterized protein OS=Ricinus communis OX=3988 GN=RCOM_0524810 PE=4 SV=1	--	--	--	--	--	--
Rc04G009049	Uncharacterized protein OS=Ricinus communis OX=3988 GN=RCOM_0766250 PE=4 SV=1	--	--	--	--	--	--
Rc04G009058	Uncharacterized protein OS=Ricinus communis OX=3988 GN=RCOM_2000530 PE=4 SV=1	--	--	--	--	--	--
Rc04G009143	50S ribosomal protein L22, chloroplastic OS=Ricinus communis OX=3988 GN=rpl22 PE=3 SV=1	ko03010	Ribosome	GO:0003735;GO:0005840;GO:0006412;GO:0015934	structural constituent of ribosome | ribosome | translation | large ribosomal subunit	PF00237	Ribosomal protein L22p/L17e
Rc05G009520	--	--	--	--	--	--	--
Rc05G009648	Tubulin alpha chain OS=Ricinus communis OX=3988 GN=RCOM_0855220 PE=3 SV=1	ko04145	Phagosome	GO:0003924;GO:0005200;GO:0005525;GO:0005874;GO:0007017	GTPase activity | structural constituent of cytoskeleton | GTP binding | microtubule | microtubule-based process	PF00091	Tubulin/FtsZ family, GTPase domain
Rc05G009940	Cytochrome b559 subunit alpha OS=Salix oreinoma OX=2019967 GN=psbE PE=3 SV=1	ko00195	Photosynthesis	GO:0009523;GO:0009539;GO:0009767;GO:0015979;GO:0016021;GO:0019684;GO:0020037;GO:0046872	photosystem II | photosystem II reaction center | photosynthetic electron transport chain | photosynthesis | integral component of membrane | photosynthesis, light reaction | heme binding | metal ion binding	PF00283;PF00284	Cytochrome b559, alpha (gene psbE) and beta (gene psbF)subunits | Lumenal portion of Cytochrome b559, alpha (gene psbE) subunit
Rc05G010070	Uncharacterized protein OS=Citrus unshiu OX=55188 GN=CUMW_043380 PE=4 SV=1	--	--	GO:0005509	calcium ion binding	PF13202;PF13499	EF hand | EF-hand domain pair
Rc05G010259	Uncharacterized protein OS=Vitis vinifera OX=29760 GN=VIT_04s0008g04540 PE=4 SV=1	--	--	--	--	--	--
Rc05G010261	Uncharacterized protein OS=Ricinus communis OX=3988 GN=RCOM_1686160 PE=4 SV=1	ko00902	Monoterpenoid biosynthesis	--	--	--	--
Rc05G010266	Carbonyl reductase, putative OS=Ricinus communis OX=3988 GN=RCOM_1686090 PE=4 SV=1	ko00902	Monoterpenoid biosynthesis	--	--	PF00106	short chain dehydrogenase
Rc05G010453	Uncharacterized protein OS=Glycine max OX=3847 GN=GLYMA_06G171100 PE=4 SV=1	--	--	--	--	--	--
Rc05G010813	--	--	--	--	--	--	--
Rc05G010893	Nucleic acid binding protein, putative OS=Ricinus communis OX=3988 GN=RCOM_0836990 PE=4 SV=1	--	--	GO:0003676;GO:0004523	nucleic acid binding | RNA-DNA hybrid ribonuclease activity	PF13456;PF13966	Reverse transcriptase-like | zinc-binding in reverse transcriptase
Rc05G010958	Uncharacterized protein (Fragment) OS=Ricinus communis OX=3988 GN=RCOM_0247860 PE=4 SV=1	ko00780	Biotin metabolism	GO:0000287;GO:0004141;GO:0005524;GO:0009102	magnesium ion binding | dethiobiotin synthase activity | ATP binding | biotin biosynthetic process	--	--
Rc05G010970	Uncharacterized protein OS=Ricinus communis OX=3988 GN=RCOM_0055610 PE=4 SV=1	--	--	--	--	--	--
Rc05G010974	Uncharacterized protein MANES_02G065200 OS=Rhizophora mucronata OX=61149 PE=4 SV=1	--	--	GO:0052861	glucan endo-1,3-beta-glucanase activity, C-3 substituted reducing group	PF03639	Glycosyl hydrolase family 81 N-terminal domain
Rc05G010985	Adenosylmethionine-8-amino-7-oxononanoate aminotransferase, putative OS=Ricinus communis OX=3988 GN=RCOM_1167240 PE=4 SV=1	ko00780	Biotin metabolism	GO:0003824	catalytic activity	PF13500	AAA domain
Rc05G011016	--	--	--	--	--	--	--
Rc05G011040	Uncharacterized protein OS=Ricinus communis OX=3988 GN=RCOM_1570350 PE=4 SV=1	--	--	--	--	--	--
Rc05G011310	--	--	--	--	--	--	--
Rc05G011380	Uncharacterized protein OS=Punica granatum OX=22663 GN=CDL15_Pgr004982 PE=4 SV=1	--	--	--	--	--	--
Rc05G011681	F-box domain-containing protein OS=Ricinus communis OX=3988 GN=RCOM_0877420 PE=4 SV=1	--	--	GO:0005515	protein binding	PF12937	F-box-like
Rc05G011683	Uncharacterized protein OS=Ricinus communis OX=3988 GN=RCOM_0877310 PE=4 SV=1	--	--	--	--	--	--
Rc05G011684	F-box domain-containing protein OS=Ricinus communis OX=3988 GN=RCOM_0877190 PE=4 SV=1	--	--	GO:0005515	protein binding	PF00646	F-box domain
Rc05G011688	F-box domain-containing protein OS=Ricinus communis OX=3988 GN=RCOM_0876880 PE=4 SV=1	--	--	GO:0005515	protein binding	PF00646	F-box domain
Rc05G011840	Uncharacterized protein OS=Ricinus communis OX=3988 GN=RCOM_0524810 PE=4 SV=1	--	--	--	--	--	--
Rc05G012168	Glutathione-s-transferase theta, gst, putative OS=Ricinus communis OX=3988 GN=RCOM_0286420 PE=4 SV=1	ko00480	Glutathione metabolism	GO:0005515	protein binding	PF02798	Glutathione S-transferase, N-terminal domain
Rc05G012590	Uncharacterized protein (Fragment) OS=Ricinus communis OX=3988 GN=RCOM_2132150 PE=4 SV=1	--	--	GO:0016021	integral component of membrane	PF05758	Ycf1
Rc06G013082	J domain-containing protein OS=Jatropha curcas OX=180498 GN=JCGZ_25382 PE=4 SV=1	--	--	--	--	PF00226	DnaJ domain
Rc06G013421	Uncharacterized protein OS=Ricinus communis OX=3988 GN=RCOM_1168400 PE=4 SV=1	ko04075	Plant hormone signal transduction	GO:0009733	response to auxin	PF02519	Auxin responsive protein
Rc06G013515	Uncharacterized protein OS=Ricinus communis OX=3988 GN=RCOM_1023080 PE=4 SV=1	--	--	--	--	--	--
Rc06G013659	Uncharacterized protein OS=Ricinus communis OX=3988 GN=RCOM_0259970 PE=4 SV=1	--	--	--	--	--	--
Rc06G013697	Acyltransferase, putative OS=Ricinus communis OX=3988 GN=RCOM_0521860 PE=4 SV=1	--	--	--	--	PF13813	Membrane bound O-acyl transferase family
Rc06G013834	Uncharacterized protein OS=Parasponia andersonii OX=3476 GN=PanWU01x14_215620 PE=4 SV=1	--	--	--	--	--	--
Rc06G013984	Retrovirus-related Pol polyprotein from transposon RE2 OS=Vitis vinifera OX=29760 GN=RE2_868 PE=4 SV=1	--	--	--	--	PF14223	gag-polypeptide of LTR copia-type
Rc06G014153	Uncharacterized protein OS=Ricinus communis OX=3988 GN=RCOM_1010420 PE=4 SV=1	--	--	--	--	--	--
Rc06G014170	Uncharacterized protein OS=Populus trichocarpa OX=3694 GN=POPTR_001G412500 PE=4 SV=1	--	--	--	--	--	--
Rc06G014208	Uncharacterized protein OS=Ricinus communis OX=3988 GN=RCOM_1693960 PE=4 SV=1	--	--	--	--	--	--
Rc06G014220	FBD domain-containing protein OS=Jatropha curcas OX=180498 GN=JCGZ_20972 PE=4 SV=1	--	--	--	--	PF08387	FBD
Rc06G014243	Uncharacterized protein OS=Ricinus communis OX=3988 GN=RCOM_1168400 PE=4 SV=1	--	--	GO:0009733	response to auxin	PF02519	Auxin responsive protein
Rc06G014251	Uncharacterized protein OS=Ricinus communis OX=3988 GN=RCOM_1168400 PE=4 SV=1	--	--	--	--	--	--
Rc06G014262	FBD domain-containing protein OS=Jatropha curcas OX=180498 GN=JCGZ_20972 PE=4 SV=1	--	--	--	--	--	--
Rc06G014264	Uncharacterized protein OS=Ricinus communis OX=3988 GN=RCOM_1274140 PE=4 SV=1	--	--	--	--	--	--
Rc06G014284	Uncharacterized protein OS=Ricinus communis OX=3988 GN=RCOM_1125790 PE=4 SV=1	--	--	--	--	--	--
Rc06G014343	FBD domain-containing protein OS=Ricinus communis OX=3988 GN=RCOM_1208990 PE=4 SV=1	--	--	--	--	PF08387	FBD
Rc06G014358	FBD domain-containing protein OS=Ricinus communis OX=3988 GN=RCOM_1209800 PE=4 SV=1	--	--	GO:0005515	protein binding	PF00646	F-box domain
Rc06G014362	FBD domain-containing protein OS=Ricinus communis OX=3988 GN=RCOM_1209800 PE=4 SV=1	--	--	--	--	PF08387	FBD
Rc06G014366	FBD domain-containing protein OS=Ricinus communis OX=3988 GN=RCOM_1209800 PE=4 SV=1	--	--	--	--	PF08387	FBD
Rc06G014368	FBD domain-containing protein OS=Ricinus communis OX=3988 GN=RCOM_1208990 PE=4 SV=1	--	--	GO:0005515	protein binding	PF00646;PF08387	F-box domain | FBD
Rc06G014373	FBD domain-containing protein OS=Ricinus communis OX=3988 GN=RCOM_1210010 PE=4 SV=1	--	--	--	--	PF08387	FBD
Rc06G014375	F-box domain-containing protein OS=Ricinus communis OX=3988 GN=RCOM_1210020 PE=4 SV=1	--	--	GO:0005515	protein binding	PF00646	F-box domain
Rc06G014405	ASCH domain-containing protein OS=Fagus sylvatica OX=28930 GN=FSB_LOCUS26796 PE=4 SV=1	--	--	--	--	PF10839	Protein of unknown function (DUF2647)
Rc06G014409	Uncharacterized protein OS=Punica granatum OX=22663 GN=CDL15_Pgr004982 PE=4 SV=1	--	--	--	--	--	--
Rc06G014536	Uncharacterized protein OS=Ricinus communis OX=3988 GN=RCOM_1663310 PE=4 SV=1	--	--	--	--	--	--
Rc06G014552	Protein TIC 214 OS=Ricinus communis OX=3988 GN=ycf1 PE=3 SV=1	--	--	GO:0016021	integral component of membrane	PF05758	Ycf1
Rc06G014802	Uncharacterized protein (Fragment) OS=Glycine soja OX=3848 GN=D0Y65_046473 PE=4 SV=1	--	--	--	--	--	--
Rc06G014803	Uncharacterized protein (Fragment) OS=Glycine soja OX=3848 GN=D0Y65_046473 PE=4 SV=1	--	--	--	--	--	--
Rc06G014840	--	--	--	--	--	--	--
Rc07G015079	Uncharacterized protein OS=Vitis vinifera OX=29760 GN=VIT_06s0061g01010 PE=4 SV=1	--	--	GO:0006508;GO:0008236	proteolysis | serine-type peptidase activity	PF05577	Serine carboxypeptidase S28
Rc07G015164	50S ribosomal protein L22, chloroplastic OS=Ricinus communis OX=3988 GN=rpl22 PE=3 SV=1	ko03010	Ribosome	GO:0003735;GO:0005840;GO:0006412;GO:0015934	structural constituent of ribosome | ribosome | translation | large ribosomal subunit	PF00237	Ribosomal protein L22p/L17e
Rc07G015514	Orf101b OS=Batis maritima OX=4436 GN=orf101b PE=4 SV=1	--	--	--	--	--	--
Rc07G015650	Uncharacterized protein OS=Ricinus communis OX=3988 GN=RCOM_0618070 PE=4 SV=1	--	--	--	--	--	--
Rc07G015685	Uncharacterized protein OS=Ricinus communis OX=3988 GN=RCOM_0524810 PE=4 SV=1	--	--	--	--	--	--
Rc07G016000	--	--	--	--	--	--	--
Rc07G016119	Retrovirus-related Pol polyprotein from transposon TNT 1-94 OS=Cajanus cajan OX=3821 GN=KK1_016920 PE=4 SV=1	--	--	--	--	--	--
Rc07G016122	Uncharacterized protein OS=Ricinus communis OX=3988 GN=RCOM_1373500 PE=4 SV=1	--	--	--	--	--	--
Rc07G016302	Uncharacterized protein OS=Ricinus communis OX=3988 GN=RCOM_0738940 PE=4 SV=1	--	--	GO:0003777;GO:0007018	microtubule motor activity | microtubule-based movement	--	--
Rc07G016447	Zinc finger protein, putative OS=Ricinus communis OX=3988 GN=RCOM_0044080 PE=4 SV=1	--	--	--	--	--	--
Rc07G016453	Zinc finger protein, putative OS=Ricinus communis OX=3988 GN=RCOM_0354140 PE=3 SV=1	--	--	GO:0006629;GO:0016298	lipid metabolic process | lipase activity	--	--
Rc07G016991	Uncharacterized protein OS=Solanum lycopersicum OX=4081 PE=3 SV=1	ko00909	Sesquiterpenoid and triterpenoid biosynthesis	GO:0000250;GO:0005811;GO:0016104;GO:0016866;GO:0042300	lanosterol synthase activity | lipid droplet | triterpenoid biosynthetic process | intramolecular transferase activity | beta-amyrin synthase activity	PF13243;PF13249	Squalene-hopene cyclase C-terminal domain | Squalene-hopene cyclase N-terminal domain
Rc07G017097	Serine-threonine protein kinase, plant-type, putative OS=Ricinus communis OX=3988 GN=RCOM_1443940 PE=4 SV=1	--	--	--	--	--	--
Rc07G017228	Late embryogenesis abundant protein, putative OS=Ricinus communis OX=3988 GN=RCOM_1448770 PE=3 SV=1	--	--	GO:0009415	response to water	PF00257	Dehydrin
Rc07G017257	--	--	--	--	--	--	--
Rc08G017701	Uncharacterized protein OS=Ricinus communis OX=3988 GN=RCOM_1381490 PE=4 SV=1	--	--	--	--	--	--
Rc08G017841	Rx_N domain-containing protein OS=Ricinus communis OX=3988 GN=RCOM_0824190 PE=4 SV=1	ko04626	Plant-pathogen interaction	--	--	PF18052	Rx N-terminal domain
Rc08G017899	Uncharacterized protein OS=Ricinus communis OX=3988 GN=RCOM_0619240 PE=4 SV=1	--	--	--	--	--	--
Rc08G018112	ATP synthase subunit beta, chloroplastic OS=Ricinus communis OX=3988 GN=atpB PE=3 SV=1	ko00190|ko00195	Oxidative phosphorylation|Photosynthesis	GO:0046034;GO:1902600	ATP metabolic process | proton transmembrane transport	PF02874	ATP synthase alpha/beta family, beta-barrel domain
Rc08G018270	50S ribosomal protein L20, chloroplastic OS=Ricinus communis OX=3988 GN=rpl20 PE=3 SV=1	ko03010	Ribosome	GO:0003735;GO:0005840;GO:0006412;GO:0019843	structural constituent of ribosome | ribosome | translation | rRNA binding	PF00453	Ribosomal protein L20
Rc08G018356	Uncharacterized protein OS=Ricinus communis OX=3988 GN=RCOM_1527470 PE=4 SV=1	--	--	--	--	--	--
Rc08G018413	Uncharacterized protein OS=Ricinus communis OX=3988 GN=RCOM_1772560 PE=4 SV=1	--	--	--	--	--	--
Rc08G018443	Uncharacterized protein OS=Ricinus communis OX=3988 GN=RCOM_1775810 PE=4 SV=1	--	--	--	--	--	--
Rc08G018511	Cucumber peeling cupredoxin, putative OS=Ricinus communis OX=3988 GN=RCOM_0941030 PE=4 SV=1	--	--	GO:0009055	electron transfer activity	PF02298	Plastocyanin-like domain
Rc08G018885	Protein Ycf2 OS=Ricinus communis OX=3988 GN=ycf2 PE=3 SV=1	--	--	GO:0005524;GO:0009507	ATP binding | chloroplast	--	--
Rc08G018907	Ribosomal protein S4 OS=Citrus sinensis OX=2711 GN=rps4 PE=4 SV=1	ko03010	Ribosome	--	--	--	--
Rc08G018939	Transferrin-like protein isoform 1 OS=Theobroma cacao OX=3641 GN=TCM_043121 PE=4 SV=1	--	--	--	--	PF00405	Transferrin
Rc08G019176	Dtdp-glucose 4-6-dehydratase, putative OS=Ricinus communis OX=3988 GN=RCOM_0464520 PE=4 SV=1	ko00520|ko00500	Amino sugar and nucleotide sugar metabolism|Starch and sucrose metabolism	--	--	--	--
Rc09G019665	50S ribosomal protein L22, chloroplastic (Fragment) OS=Irvingia malayana OX=85215 GN=rpl22 PE=3 SV=1	ko03010	Ribosome	GO:0003735;GO:0005840;GO:0006412;GO:0015934	structural constituent of ribosome | ribosome | translation | large ribosomal subunit	PF00237	Ribosomal protein L22p/L17e
Rc09G020011	Ribosomal protein L5, putative OS=Ricinus communis OX=3988 GN=RCOM_1211400 PE=3 SV=1	ko03010	Ribosome	GO:0003735;GO:0005840;GO:0006412;GO:0008097	structural constituent of ribosome | ribosome | translation | 5S rRNA binding	PF17144	Ribosomal large subunit proteins 60S L5, and 50S L18
Rc09G020124	Uncharacterized protein OS=Ricinus communis OX=3988 GN=RCOM_1417720 PE=4 SV=1	--	--	--	--	--	--
Rc09G020267	uncharacterized protein LOC106771514 OS=Vigna radiata var. radiata OX=3916 GN=LOC106771514 PE=4 SV=2	--	--	--	--	--	--
Rc09G020283	Uncharacterized protein OS=Arachis hypogaea OX=3818 GN=Ahy_A06g027793 PE=4 SV=1	--	--	GO:0016020;GO:0022857;GO:0055085	membrane | transmembrane transporter activity | transmembrane transport	PF00854	POT family
Rc09G020364	LOB domain-containing protein, putative OS=Ricinus communis OX=3988 GN=RCOM_0346880 PE=4 SV=1	--	--	--	--	PF03195	Lateral organ boundaries (LOB) domain
Rc09G020553	Pentatricopeptide repeat-containing protein, putative OS=Ricinus communis OX=3988 GN=RCOM_1226520 PE=4 SV=1	--	--	GO:0005515	protein binding	PF01535;PF13041	PPR repeat | PPR repeat family
Rc09G020613	Protein kinase domain-containing protein OS=Ricinus communis OX=3988 GN=RCOM_0487920 PE=4 SV=1	--	--	GO:0004672;GO:0005524;GO:0006468	protein kinase activity | ATP binding | protein phosphorylation	PF07714	Protein tyrosine kinase
Rc09G020668	zf-RVT domain-containing protein OS=Ricinus communis OX=3988 GN=RCOM_1196060 PE=4 SV=1	--	--	--	--	PF13966	zinc-binding in reverse transcriptase
Rc09G020669	--	--	--	--	--	--	--
Rc09G020699	ATP binding protein, putative OS=Ricinus communis OX=3988 GN=RCOM_1548980 PE=4 SV=1	--	--	GO:0004672;GO:0005524;GO:0006468	protein kinase activity | ATP binding | protein phosphorylation	PF01657;PF07714	Salt stress response/antifungal | Protein tyrosine kinase
Rc09G020852	Uncharacterized protein OS=Populus alba OX=43335 GN=D5086_0000107370 PE=4 SV=1	ko04075	Plant hormone signal transduction	GO:0009733	response to auxin	PF02519	Auxin responsive protein
Rc09G020927	Uncharacterized protein OS=Ricinus communis OX=3988 GN=RCOM_1187550 PE=4 SV=1	--	--	--	--	--	--
Rc09G021036	--	--	--	--	--	--	--
Rc09G021148	50S ribosomal protein L22, chloroplastic OS=Vernicia fordii OX=73154 GN=rpl22 PE=3 SV=1	ko03010	Ribosome	GO:0003735;GO:0005840;GO:0006412;GO:0015934	structural constituent of ribosome | ribosome | translation | large ribosomal subunit	PF00237	Ribosomal protein L22p/L17e
Rc09G021224	--	--	--	--	--	--	--
Rc09G021789	Uncharacterized protein OS=Theobroma cacao OX=3641 GN=TCM_024709 PE=4 SV=1	--	--	--	--	PF04640	PLATZ transcription factor
Rc10G022066	Phosphoprotein phosphatase, putative OS=Ricinus communis OX=3988 GN=RCOM_0820420 PE=4 SV=1	--	--	GO:0043531	ADP binding	PF00931;PF18052	NB-ARC domain | Rx N-terminal domain
Rc10G022067	Leucine-rich repeat containing protein, putative OS=Ricinus communis OX=3988 GN=RCOM_0820400 PE=4 SV=1	--	--	GO:0005515	protein binding	PF13855	Leucine rich repeat
Rc10G022069	Uncharacterized protein OS=Malus baccata OX=106549 GN=C1H46_020849 PE=4 SV=1	--	--	GO:0005515;GO:0008270	protein binding | zinc ion binding	PF01535;PF13041;PF14432	PPR repeat | PPR repeat family | DYW family of nucleic acid deaminases
Rc10G022417	Uncharacterized protein OS=Prunus dulcis OX=3755 GN=Prudu_019571 PE=4 SV=1	--	--	GO:0016491	oxidoreductase activity	PF00106;PF13561	short chain dehydrogenase | Enoyl-(Acyl carrier protein) reductase
Rc10G022518	ATP synthase subunit beta, chloroplastic OS=Epimedium sagittatum OX=253616 GN=atpB PE=3 SV=1	ko00190|ko00195	Oxidative phosphorylation|Photosynthesis	GO:0046034;GO:1902600	ATP metabolic process | proton transmembrane transport	PF02874	ATP synthase alpha/beta family, beta-barrel domain
Rc10G022996	Ycf68 OS=Boswellia sacra OX=173701 GN=ycf68 PE=4 SV=1	--	--	--	--	PF10839	Protein of unknown function (DUF2647)
Rc10G022999	50S ribosomal protein L22, chloroplastic OS=Hevea brasiliensis OX=3981 GN=rpl22 PE=3 SV=1	ko03010	Ribosome	GO:0003735;GO:0005840;GO:0006412;GO:0015934	structural constituent of ribosome | ribosome | translation | large ribosomal subunit	PF00237	Ribosomal protein L22p/L17e
Rc10G023074	Protein binding protein, putative OS=Ricinus communis OX=3988 GN=RCOM_0971710 PE=4 SV=1	--	--	GO:0008270	zinc ion binding	PF12906	RING-variant domain
Rc10G023135	Protein kinase domain-containing protein OS=Ricinus communis OX=3988 GN=RCOM_0487920 PE=4 SV=1	--	--	--	--	--	--
Rc10G023215	Uncharacterized protein OS=Populus trichocarpa OX=3694 GN=POPTR_013G142000 PE=4 SV=1	--	--	--	--	--	--
Rc10G023216	Photosystem II reaction center protein M OS=Corymbia henryi OX=183804 GN=psbM PE=3 SV=1	ko00195	Photosynthesis	GO:0009523;GO:0015979;GO:0016021;GO:0019684	photosystem II | photosynthesis | integral component of membrane | photosynthesis, light reaction	PF05151	Photosystem II reaction centre M protein (PsbM)
Rc10G023257	Uncharacterized protein (Fragment) OS=Ricinus communis OX=3988 GN=RCOM_0416440 PE=4 SV=1	ko00500	Starch and sucrose metabolism	GO:0003824;GO:0005992	catalytic activity | trehalose biosynthetic process	PF02358	Trehalose-phosphatase
Rc10G023281	Uncharacterized protein OS=Ricinus communis OX=3988 GN=RCOM_1146740 PE=4 SV=1	--	--	--	--	--	--
Rc10G023282	Uncharacterized protein OS=Ricinus communis OX=3988 GN=RCOM_1146740 PE=4 SV=1	--	--	--	--	--	--
Rc10G023541	Peptide transporter, putative OS=Ricinus communis OX=3988 GN=RCOM_0098850 PE=3 SV=1	--	--	GO:0006857;GO:0016020;GO:0022857;GO:0055085	oligopeptide transport | membrane | transmembrane transporter activity | transmembrane transport	PF00854	POT family
Rc10G023546	--	--	--	--	--	--	--
Rc10G023727	Uncharacterized protein OS=Ricinus communis OX=3988 GN=RCOM_1372300 PE=4 SV=1	--	--	--	--	--	--
Rc10G023784	Heat shock protein, putative OS=Ricinus communis OX=3988 GN=RCOM_1323660 PE=3 SV=1	ko04141|ko03060	Protein processing in endoplasmic reticulum|Protein export	--	--	PF00012	Hsp70 protein
Rc10G024177	--	--	--	--	--	--	--
Rc10G024422	Receptor serine/threonine kinase, putative OS=Ricinus communis OX=3988 GN=RCOM_1435320 PE=4 SV=1	--	--	GO:0004672;GO:0005524;GO:0006468	protein kinase activity | ATP binding | protein phosphorylation	PF00069	Protein kinase domain
Rc10G024583	Uncharacterized protein OS=Ricinus communis OX=3988 GN=RCOM_1438940 PE=4 SV=1	--	--	--	--	PF03140	Plant protein of unknown function
RcUnG024601	Uncharacterized protein OS=Ensete ventricosum OX=4639 GN=GW17_00052350 PE=4 SV=1	--	--	--	--	--	--
RcUnG024657	Uncharacterized protein OS=Arabidopsis thaliana OX=3702 GN=AXX17_At5g47780 PE=4 SV=1	--	--	--	--	--	--
RcUnG024663	--	--	--	--	--	--	--
RcUnG024673	Regulator of rDNA transcription protein 15 OS=Capsicum baccatum OX=33114 GN=CQW23_34860 PE=4 SV=1	--	--	--	--	--	--
RcUnG024699	Uncharacterized protein OS=Gossypium barbadense OX=3634 GN=GOBAR_AA16574 PE=4 SV=1	--	--	--	--	--	--
RcUnG024745	Uncharacterized protein OS=Gossypium barbadense OX=3634 GN=GOBAR_AA16574 PE=4 SV=1	--	--	--	--	--	--
RcUnG024760	Uncharacterized protein OS=Gossypium barbadense OX=3634 GN=GOBAR_AA16574 PE=4 SV=1	--	--	--	--	--	--
RcUnG024768	Uncharacterized protein OS=Gossypium barbadense OX=3634 GN=GOBAR_AA16574 PE=4 SV=1	--	--	--	--	--	--
RcUnG024777	Uncharacterized protein OS=Gossypium barbadense OX=3634 GN=GOBAR_AA16574 PE=4 SV=1	--	--	--	--	--	--
RcUnG024789	Uncharacterized protein OS=Gossypium barbadense OX=3634 GN=GOBAR_AA33141 PE=4 SV=1	--	--	--	--	--	--
RcUnG024796	--	--	--	--	--	--	--
RcUnG024822	--	--	--	--	--	PF03181	BURP domain
RcUnG024827	Uncharacterized protein OS=Oryza sativa subsp. japonica OX=39947 GN=OsJ_06863 PE=4 SV=1	--	--	--	--	--	--
RcUnG024844	--	--	--	--	--	--	--
RcUnG024852	Uncharacterized protein (Fragment) OS=Cephalotus follicularis OX=3775 GN=CFOL_v3_34685 PE=4 SV=1	--	--	--	--	--	--
RcUnG024868	Uncharacterized protein OS=Populus alba OX=43335 GN=D5086_0000127900 PE=4 SV=1	--	--	--	--	--	--
RcUnG024886	Uncharacterized protein OS=Sorghum bicolor OX=4558 GN=Sb1610s002010 PE=4 SV=1	--	--	--	--	--	--
RcUnG024899	Uncharacterized protein OS=Gossypium barbadense OX=3634 GN=GOBAR_AA16574 PE=4 SV=1	--	--	--	--	--	--
RcUnG024921	uncharacterized protein LOC107948064 OS=Gossypium hirsutum OX=3635 GN=LOC107948064 PE=4 SV=1	--	--	--	--	--	--
RcUnG024935	--	--	--	--	--	--	--
RcUnG024939	Uncharacterized protein OS=Capsicum baccatum OX=33114 GN=CQW23_34715 PE=4 SV=1	--	--	--	--	--	--
RcUnG024942	Uncharacterized protein (Fragment) OS=Populus alba OX=43335 GN=D5086_0000282980 PE=4 SV=1	--	--	--	--	--	--
RcUnG024960	Uncharacterized protein OS=Morus notabilis OX=981085 GN=L484_002552 PE=4 SV=1	--	--	--	--	--	--
RcUnG025023	--	--	--	--	--	--	--
RcUnG025031	Uncharacterized protein OS=Panicum miliaceum OX=4540 GN=C2845_PMPSC055529 PE=4 SV=1	--	--	--	--	--	--
RcUnG025033	Uncharacterized protein OS=Gossypium barbadense OX=3634 GN=GOBAR_AA16574 PE=4 SV=1	--	--	--	--	--	--
RcUnG025038	Uncharacterized protein OS=Gossypium barbadense OX=3634 GN=GOBAR_AA16574 PE=4 SV=1	--	--	--	--	--	--
RcUnG025055	Uncharacterized protein OS=Gossypium barbadense OX=3634 GN=GOBAR_AA16574 PE=4 SV=1	--	--	--	--	--	--
RcUnG025079	Uncharacterized protein OS=Valsa mali OX=105487 GN=VM1G_12121 PE=4 SV=1	--	--	--	--	--	--
RcUnG025095	--	--	--	--	--	--	--
RcUnG025097	Uncharacterized protein OS=Gossypium barbadense OX=3634 GN=GOBAR_DD19274 PE=4 SV=1	--	--	--	--	--	--
RcUnG025104	Uncharacterized protein OS=Parasponia andersonii OX=3476 GN=PanWU01x14_314030 PE=4 SV=1	--	--	--	--	--	--
RcUnG025108	Uncharacterized protein OS=Capsicum baccatum OX=33114 GN=CQW23_31509 PE=4 SV=1	--	--	--	--	--	--
RcUnG025187	Uncharacterized protein OS=Gossypium barbadense OX=3634 GN=GOBAR_AA16574 PE=4 SV=1	--	--	--	--	--	--
RcUnG025204	Uncharacterized protein OS=Capsicum baccatum OX=33114 GN=CQW23_31509 PE=4 SV=1	--	--	--	--	--	--
RcUnG025205	Uncharacterized protein OS=Gossypium barbadense OX=3634 GN=GOBAR_AA16574 PE=4 SV=1	--	--	--	--	--	--
RcUnG025238	Uncharacterized protein OS=Gossypium barbadense OX=3634 GN=GOBAR_AA16574 PE=4 SV=1	--	--	--	--	--	--
RcUnG025245	Uncharacterized protein OS=Capsicum baccatum OX=33114 GN=CQW23_31509 PE=4 SV=1	--	--	--	--	--	--
RcUnG025253	Uncharacterized protein OS=Capsicum baccatum OX=33114 GN=CQW23_35341 PE=4 SV=1	--	--	--	--	--	--
RcUnG025299	--	--	--	--	--	--	--
RcUnG025385	--	--	--	--	--	--	--
RcUnG025401	Uncharacterized protein OS=Gossypium barbadense OX=3634 GN=GOBAR_AA16574 PE=4 SV=1	--	--	--	--	--	--
RcUnG025425	Uncharacterized protein OS=Populus alba OX=43335 GN=D5086_0000127900 PE=4 SV=1	--	--	--	--	--	--
RcUnG025427	Uncharacterized protein OS=Gossypium barbadense OX=3634 GN=GOBAR_AA10887 PE=4 SV=1	--	--	--	--	--	--
RcUnG025435	Uncharacterized protein (Fragment) OS=Cephalotus follicularis OX=3775 GN=CFOL_v3_34685 PE=4 SV=1	--	--	--	--	--	--
RcUnG025453	Uncharacterized protein OS=Gossypium barbadense OX=3634 GN=GOBAR_AA10887 PE=4 SV=1	--	--	--	--	--	--
RcUnG025476	Uncharacterized protein OS=Gossypium barbadense OX=3634 GN=GOBAR_AA29431 PE=4 SV=1	--	--	--	--	--	--
RcUnG025482	Uncharacterized protein OS=Populus alba OX=43335 GN=D5086_0000127820 PE=4 SV=1	--	--	--	--	--	--
RcUnG025501	Uncharacterized protein OS=Glycine soja OX=3848 GN=D0Y65_035487 PE=4 SV=1	--	--	--	--	--	--
RcUnG025514	Uncharacterized protein (Fragment) OS=Cephalotus follicularis OX=3775 GN=CFOL_v3_34685 PE=4 SV=1	--	--	--	--	--	--
RcUnG025523	Uncharacterized protein OS=Gossypium barbadense OX=3634 GN=GOBAR_AA33239 PE=4 SV=1	--	--	--	--	--	--
RcUnG025531	Uncharacterized protein OS=Gossypium barbadense OX=3634 GN=GOBAR_AA33239 PE=4 SV=1	--	--	--	--	--	--
RcUnG025565	Uncharacterized protein OS=Populus alba OX=43335 GN=D5086_0000127900 PE=4 SV=1	--	--	--	--	--	--
RcUnG025591	Uncharacterized protein OS=Populus alba OX=43335 GN=D5086_0000013120 PE=4 SV=1	--	--	--	--	--	--
RcUnG025593	Uncharacterized protein OS=Glycine max OX=3847 GN=GLYMA_13G011200 PE=4 SV=1	--	--	--	--	--	--
RcUnG025596	Uncharacterized protein OS=Gossypium barbadense OX=3634 GN=GOBAR_AA16574 PE=4 SV=1	--	--	--	--	--	--
RcUnG025604	Uncharacterized protein OS=Gossypium barbadense OX=3634 GN=GOBAR_AA16574 PE=4 SV=1	--	--	--	--	--	--
RcUnG025641	Uncharacterized protein OS=Gossypium barbadense OX=3634 GN=GOBAR_AA03428 PE=4 SV=1	--	--	--	--	--	--
RcUnG025651	Uncharacterized protein OS=Gossypium barbadense OX=3634 GN=GOBAR_AA33239 PE=4 SV=1	--	--	--	--	--	--
RcUnG025661	Uncharacterized protein OS=Gossypium barbadense OX=3634 GN=GOBAR_AA03428 PE=4 SV=1	--	--	--	--	--	--
RcUnG025669	Uncharacterized protein OS=Gossypium barbadense OX=3634 GN=GOBAR_AA16574 PE=4 SV=1	--	--	--	--	--	--
RcUnG025679	Uncharacterized protein OS=Gossypium barbadense OX=3634 GN=GOBAR_DD19274 PE=4 SV=1	--	--	--	--	--	--
RcUnG025688	Uncharacterized protein OS=Gossypium barbadense OX=3634 GN=GOBAR_AA16574 PE=4 SV=1	--	--	--	--	--	--
RcUnG025691	--	--	--	--	--	--	--
RcUnG025702	--	--	--	--	--	--	--
RcUnG025704	Uncharacterized protein OS=Musa balbisiana OX=52838 GN=C4D60_Mb00t00690 PE=4 SV=1	--	--	--	--	--	--
RcUnG025712	Uncharacterized protein OS=Capsicum baccatum OX=33114 GN=CQW23_34715 PE=4 SV=1	--	--	--	--	--	--
RcUnG025717	Uncharacterized protein OS=Gossypium barbadense OX=3634 GN=GOBAR_AA33239 PE=4 SV=1	--	--	--	--	--	--
RcUnG025719	--	--	--	--	--	--	--
RcUnG025742	Uncharacterized protein OS=Dorcoceras hygrometricum OX=472368 GN=F511_39579 PE=4 SV=1	--	--	--	--	--	--
RcUnG025744	Uncharacterized protein OS=Vigna angularis var. angularis OX=157739 GN=Vigan.UMG131100 PE=4 SV=1	--	--	--	--	--	--
RcUnG025750	--	--	--	--	--	--	--
RcUnG025757	Uncharacterized protein OS=Capsicum baccatum OX=33114 GN=CQW23_31509 PE=4 SV=1	--	--	--	--	--	--
RcUnG025762	Uncharacterized protein OS=Panicum miliaceum OX=4540 GN=C2845_PMPSC055529 PE=4 SV=1	--	--	--	--	--	--
RcUnG025788	Uncharacterized protein OS=Glycine max OX=3847 GN=GLYMA_13G011200 PE=4 SV=1	--	--	--	--	--	--

## Sheet: Table S6
Table S6. Kyoto Encyclopedia of Genes and Genomes (KEGG) enrichment for genes that have undergone expansion in castor bean genome.
ID	term	pval	Enrichment_score	Gene
ko00195	Photosynthesis	7.86829e-47	5.47071	Rc01G002153; Rc01G002643; Rc02G002961; Rc02G002962; Rc02G003220; Rc02G003242; Rc02G003248; Rc02G003296; Rc02G003297; Rc02G003319; Rc02G003395; Rc03G006200; Rc03G006318; Rc03G006529; Rc03G006533; Rc03G006535; Rc03G006551; Rc03G006553; Rc03G006555; Rc03G006566; Rc03G006626; Rc03G006627; Rc03G006637; Rc03G006836; Rc03G006900; Rc03G006901; Rc03G006902; Rc03G006906; Rc03G007043; Rc03G007044; Rc04G0091…
ko00190	Oxidative phosphorylation	3.60895e-27	3.92422	Rc01G000082; Rc01G000301; Rc01G001755; Rc01G001757; Rc01G001976; Rc01G002223; Rc01G002224; Rc01G002574; Rc02G002936; Rc02G002943; Rc02G002958; Rc02G002974; Rc02G002994; Rc02G003171; Rc02G003220; Rc02G003243; Rc02G003264; Rc02G003368; Rc02G005037; Rc03G005114; Rc03G006251; Rc03G006478; Rc03G006541; Rc03G006548; Rc03G006555; Rc03G006586; Rc03G006630; Rc03G007037; Rc04G008052; Rc04G009153; Rc04G0092…
ko03010	Ribosome	3.05416e-23	2.76792	Rc01G000899; Rc01G001280; Rc01G002012; Rc01G002013; Rc01G002044; Rc01G002149; Rc01G002150; Rc01G002154; Rc01G002201; Rc01G002641; Rc01G002642; Rc02G002945; Rc02G002946; Rc02G002957; Rc02G002965; Rc02G002970; Rc02G002971; Rc02G003083; Rc02G003092; Rc02G003217; Rc02G003298; Rc02G003300; Rc02G003350; Rc02G003891; Rc02G003904; Rc02G004022; Rc03G006444; Rc03G006525; Rc03G006536; Rc03G006537; Rc03G0065…
ko03020	RNA polymerase	7.61549e-11	4.16205	Rc01G001738; Rc01G002148; Rc02G002944; Rc02G003219; Rc02G003221; Rc02G003222; Rc02G003299; Rc03G006258; Rc03G006610; Rc03G006898; Rc05G011351; Rc07G015892; Rc07G016166; Rc08G018234; Rc08G018402; Rc08G018879; Rc08G018909; Rc09G020643; Rc10G023089; Rc10G023210; Rc10G023263; Rc10G023264; RcUnG024808
ko00909	Sesquiterpenoid and triterpenoid biosynthesis	0.000180056	4.26546	Rc02G003653; Rc02G004439; Rc08G017668; Rc08G017671; Rc08G018250; Rc09G021540
ko00240	Pyrimidine metabolism	0.000507601	1.93994	Rc01G001738; Rc01G002148; Rc02G002944; Rc02G003219; Rc02G003221; Rc02G003222; Rc02G003299; Rc03G006258; Rc03G006610; Rc03G006898; Rc05G011351; Rc07G015892; Rc07G016166; Rc08G018234; Rc08G018402; Rc08G018879; Rc08G018909; Rc09G020643; Rc10G023089; Rc10G023210; Rc10G023263; Rc10G023264; RcUnG024808
ko00640	Propanoate metabolism	0.00134064	2.63455	Rc01G000102; Rc03G005188; Rc03G006558; Rc03G006559; Rc05G012051; Rc05G012053; Rc06G013715; Rc06G013716; Rc08G018275
ko00230	Purine metabolism	0.00319432	1.66992	Rc01G001738; Rc01G002148; Rc02G002944; Rc02G003219; Rc02G003221; Rc02G003222; Rc02G003299; Rc03G006258; Rc03G006610; Rc03G006898; Rc05G011351; Rc06G014448; Rc07G015892; Rc07G016166; Rc08G018234; Rc08G018402; Rc08G018879; Rc08G018909; Rc09G020643; Rc10G023089; Rc10G023210; Rc10G023263; Rc10G023264; Rc10G023384; RcUnG024808
ko00100	Steroid biosynthesis	0.00326414	2.48818	Rc02G003653; Rc02G004439; Rc04G008991; Rc04G009132; Rc08G017668; Rc08G017671; Rc08G018250; Rc09G021540
ko00906	Carotenoid biosynthesis	0.0168723	2.04909	Rc06G014600; Rc06G014601; Rc07G015803; Rc07G015805; Rc07G015807; Rc07G015810; Rc08G017481
ko00300	Lysine biosynthesis	0.0186771	2.71438	Rc02G004182; Rc03G006652; Rc08G018851
ko00591	Linoleic acid metabolism	0.0344383	2.29679	Rc05G011426; Rc05G011427; Rc07G016498
ko00630	Glyoxylate and dicarboxylate metabolism	0.0380286	1.6316	Rc01G001559; Rc03G006400; Rc03G006554; Rc03G006559; Rc03G006883; Rc04G008443; Rc05G011055; Rc08G018266; Rc08G018479; Rc08G018878

## Sheet: Table S7
Table S7. Detailed information of 505 castor bean lines used in this study. Asterisk indicates the accession which was obtained from the USDA-Agricultural Research Center in Griffin, Georgia.
Accession	Country	Region	Latitude	Longitude	Elevation (m)	Ecotype	Pouplation	Data Source
Rc001	Ethiopia	Dengolat	13.31	39.34	-	wild	WE	This study
Rc002	Ethiopia	Dengolat	13.31	39.34	-	wild	WE	This study
Rc003	Ethiopia	Amdiweyana	13.315	39.34	-	wild	WE	This study
Rc004	Ethiopia	Amdiweyana	13.315	39.34	-	wild	WE	This study
Rc005	Ethiopia	Atsibiwenberta	13.75	39.73	-	wild	WE	This study
Rc006	Ethiopia	Atsibiwenberta	13.75	39.73	-	wild	WE	This study
Rc007	Ethiopia	Atsibiwenberta	13.75	39.73	-	wild	WE	This study
Rc008	Ethiopia	Atsibiwenberta	13.75	39.73	-	wild	WE	This study
Rc009	Ethiopia	kite awulaelo	13.7606	39.596	-	wild	WE	This study
Rc010	Ethiopia	kite awulaelo	13.76	39.58	-	wild	WE	This study
Rc011	Ethiopia	Hintalo wejerat	13.315	39.34	-	wild	WE	This study
Rc012	Ethiopia	Dodola	8.33598	39.3216	1207	wild	WE	This study
Rc013	Ethiopia	Dodola	8.33598	39.3216	1227	wild	WE	This study
Rc014	Ethiopia	Dodola	8.33598	39.3216	1116	wild	WE	This study
Rc015	Ethiopia	Boset	8.66452	39.4322	1905	wild	WE	This study
Rc016	Ethiopia	Boset	8.654	39.425	1931	wild	WE	This study
Rc017	Ethiopia	Boset	8.62044	39.4118	2292	wild	WE	This study
Rc018	Ethiopia	Boset	8.65475	39.425	2173	wild	WE	This study
Rc019	Ethiopia	Boset	8.65475	39.425	2257	wild	WE	This study
Rc020	Ethiopia	Boset	8.65475	39.425	1912	wild	WE	This study
Rc021	Ethiopia	HASSAWA	7.03124	38.4994	750	wild	WE	This study
Rc022	Ethiopia	Galle	7.03124	38.4994	927	wild	WE	This study
Rc023	Ethiopia	Galle	7.03124	38.4994	1338	wild	WE	This study
Rc024	Ethiopia	Galle	7.03124	38.4994	1205	wild	WE	This study
Rc025	Ethiopia	HASSAWA	7.03124	38.4994	1281	wild	WE	This study
Rc026	Ethiopia	HASSAWA	7.03124	38.4994	1259	wild	WE	This study
Rc027	Ethiopia	HASSAWA	7.05003	38.4941	829	wild	WE	This study
Rc028	Ethiopia	adamitilv	7.958	38.719	1130	wild	WE	This study
Rc029	Ethiopia	adamitilv	7.958	38.719	1218	wild	WE	This study
Rc030	Ethiopia	Howssa	7.00254	38.5039	684	wild	WE	This study
Rc031	Ethiopia	Howssa	7.00154	38.501	857	wild	WE	This study
Rc032	Ethiopia	Dogda	8.15091	38.8224	1049	wild	WE	This study
Rc033	Ethiopia	Dogda	8.32716	38.9753	1590	wild	WE	This study
Rc034	Ethiopia	Dogda	8.32716	38.9753	1148	wild	WE	This study
Rc035	Ethiopia	Adamitulv-Jidokobolcha	7.90995	38.7128	1131	wild	WE	This study
Rc036	Ethiopia	Shashemene	7.18844	38.5836	1212	wild	WE	This study
Rc037	Ethiopia	Wondo-genet	7.12021	38.4974	1249	wild	WE	This study
Rc038	Ethiopia	Shashemene	7.2533	38.6531	1312	wild	WE	This study
Rc039	Ethiopia	Anabora	8.33669	38.9842	2693	wild	WE	This study
Rc040	Ethiopia	Dogda	8.13936	38.8109	1180	wild	WE	This study
Rc041	Ethiopia	Dogda	8.13936	38.8109	1240	wild	WE	This study
Rc042	Ethiopia	Adamitulv-Jidokobolcha	7.85734	38.7055	1041	wild	WE	This study
Rc043	Ethiopia	Adidis Ababa	8.88061	38.8172	2611	wild	WE	This study
Rc044	Ethiopia	mojo	8.6246	39.1277	1919	wild	WE	This study
Rc045	Ethiopia	mojo	8.80619	38.9678	2693	wild	WE	This study
Rc046	Ethiopia	mojo	8.80619	38.9678	1852	wild	WE	This study
Rc047	Ethiopia	Addis ababa	9.0138	38.7315	-	wild	WE	This study
Rc048	Ethiopia	Addis ababa	9.046	38.703	-	wild	WE	This study
Rc049	Ethiopia	Addis ababa	9.07244	38.738	-	wild	WE	This study
Rc050	Ethiopia	Addis ababa	9.024	38.692	-	wild	WE	This study
Rc051	Ethiopia	Addis ababa	38.734	9.071	-	wild	WE	This study
Rc052	Kenya	Mweiga	-0.35136	36.9914	1740	wild	WK	This study
Rc053	Kenya	Nyahururu	0.04425	36.2165	1330	wild	WK	This study
Rc054	Kenya	Mweiga	-0.33758	36.914	2493	wild	WK	This study
Rc055	Kenya	Mweiga	-0.33758	36.914	1940	wild	WK	This study
Rc056	Kenya	mweiga	-0.35136	36.9907	1809	wild	WK	This study
Rc057	Kenya	mweiga	-0.35136	36.9907	1760	wild	WK	This study
Rc058	Kenya	mweiga	-0.35136	36.9907	1740	wild	WK	This study
Rc059	Kenya	mweiga	-0.35136	36.9907	1740	wild	WK	This study
Rc060	Kenya	Nyahururu	0.04425	36.2165	731	wild	WK	This study
Rc061	Kenya	Thego	-0.34883	37.0481	1740	wild	WK	This study
Rc062	Kenya	Nyen	-0.19947	36.8357	1945	wild	WK	This study
Rc063	Kenya	Nyen	-0.19947	36.8357	2453	wild	WK	This study
Rc064	Kenya	Laikipia	-0.25382	36.8756	1975	wild	WK	This study
Rc065	Kenya	Laikipia	-0.25382	36.8756	1975	wild	WK	This study
Rc066	Kenya	Laikipia	-0.11279	36.3849	1811	wild	WK	This study
Rc067	Kenya	nyen	-0.35263	36.999	1958	wild	WK	This study
Rc068	Kenya	nyen	-0.35263	36.999	1958	wild	WK	This study
Rc069	Kenya	Laikipia	-0.1136	36.6869	1669	wild	WK	This study
Rc070	Kenya	Nyahururu	-0.04425	36.2165	1898	wild	WK	This study
Rc071	Kenya	Ngeri	-0.2837	36.8892	2172	wild	WK	This study
Rc072	Kenya	Ngeri	-0.2837	36.8892	2113	wild	WK	This study
Rc073	Kenya	Ngeri	-0.21977	37.0449	2462	wild	WK	This study
Rc074	Kenya	Ngeri	-0.36667	37.0003	2398	wild	WK	This study
Rc075	Kenya	Ngeri	-0.37332	37.0003	1763	wild	WK	This study
Rc076	Kenya	Ngeri	-0.37332	37.0003	2121	wild	WK	This study
Rc077	Kenya	Ngeri	-0.382	37.0004	1763	wild	WK	This study
Rc078	Kenya	Ngeri	-0.40932	37.0198	1958	wild	WK	This study
Rc079	Kenya	Ngeri	-0.40932	37.0198	1941	wild	WK	This study
Rc080	Kenya	Nakuru	-0.28258	35.7592	1880	wild	WK	This study
Rc081	Kenya	kericho	-0.40802	35.2274	1941	wild	WK	This study
Rc082	Kenya	kericho	-0.50633	35.0999	2398	wild	WK	This study
Rc083	Kenya	kericho	-0.50633	35.0999	1773	wild	WK	This study
Rc084	Kenya	Nakuru	-0.14176	36.1514	1884	wild	WK	This study
Rc085	Kenya	Laikipia county	0.02248	36.2741	1355	wild	WK	This study
Rc086	Kenya	Nyamira	-0.51162	35.032	1762	wild	WK	This study
Rc087	Kenya	kericho	-0.28717	35.4247	2360	wild	WK	This study
Rc088	Kenya	Nakuru	-0.28542	35.8907	1731	wild	WK	This study
Rc089	Kenya	Nakuru	-0.33111	35.97	1681	wild	WK	This study
Rc090	Kenya	Nakuru	-0.28178	36.0326	2085	wild	WK	This study
Rc091	Kenya	Nakuru	-0.3199	35.9799	1681	wild	WK	This study
Rc092	Kenya	Nakuru	-0.28515	35.8345	2320	wild	WK	This study
Rc093	Kenya	Subukia	0.00612	36.2485	776	wild	WK	This study
Rc094	Kenya	Nakuru	-0.29209	36.0067	2084	wild	WK	This study
Rc095	Kenya	Nakuru	-0.16987	36.1291	1925	wild	WK	This study
Rc096	Kenya	Nakuru	-0.16987	36.1291	1920	wild	WK	This study
Rc097	Kenya	Nakuru	-0.27924	35.755	2304	wild	WK	This study
Rc098	Kenya	Nakuru	-0.27924	35.755	2032	wild	WK	This study
Rc099	Kenya	Nakuru	-0.18081	36.1238	1830	wild	WK	This study
Rc100	Kenya	Nakuru	-0.18081	36.1238	1836	wild	WK	This study
Rc101	Kenya	Nakuru	-0.16973	35.663	1855	wild	WK	This study
Rc102	Kenya	Narok	-1.09402	36.1581	1648	wild	WK	This study
Rc103	Kenya	Narok	-1.09456	36.1268	1648	wild	WK	This study
Rc104	Kenya	Nakure	-0.98649	36.5823	1654	wild	WK	This study
Rc105	Kenya	Nakure	-0.98649	36.582	1706	wild	WK	This study
Rc106	Kenya	Narok county	-1.09983	35.8573	1728	wild	WK	This study
Rc107	Kenya	bomet	-0.80945	35.344	1658	wild	WK	This study
Rc108	Kenya	bomet	-0.79488	35.3486	1658	wild	WK	This study
Rc109	Kenya	narok	-1.10716	36.0411	1729	wild	WK	This study
Rc110	Kenya	Kisii county	-0.72657	35.036	1909	wild	WK	This study
Rc111	Kenya	Narok	-1.09315	36.2875	1711	wild	WK	This study
Rc112	Kenya	bomet	-0.94196	35.4246	1646	wild	WK	This study
Rc113	Kenya	Narok	-0.96475	35.449	1609	wild	WK	This study
Rc114	Kenya	Narok	-1.10146	35.8405	1729	wild	WK	This study
Rc115	Kenya	Tharaka	-0.25367	37.8822	2462	wild	WK	This study
Rc116	Kenya	meru	-0.18337	37.6763	2125	wild	WK	This study
Rc117	Kenya	Machajos	-0.85887	37.2353	1602	wild	WK	This study
Rc118	Kenya	Tharaka	-0.39085	37.855	2245	wild	WK	This study
Rc119	Kenya	kirinyaga	-0.54866	37.388	1762	wild	WK	This study
Rc120	Kenya	kirinyaga	-0.54866	37.388	1762	wild	WK	This study
Rc121	Kenya	Tharaka	-0.18907	37.8567	2098	wild	WK	This study
Rc122	Kenya	Tharaka Nithi	-0.35017	37.69	1740	wild	WK	This study
Rc123	Kenya	Tharaka	-0.27817	37.8894	1945	wild	WK	This study
Rc124	Kenya	Embu	-0.45531	37.7698	1958	wild	WK	This study
Rc125	Kenya	Embu	-0.5394	37.4585	1762	wild	WK	This study
Rc126	Kenya	Embu	-0.58806	37.5654	1762	wild	WK	This study
Rc127	Kenya	Embu	-0.55955	37.4934	1891	wild	WK	This study
Rc128	Kenya	Embu	-0.10061	37.724	1884	wild	WK	This study
Rc129	Kenya	Tharaka	-0.20665	37.8661	1945	wild	WK	This study
Rc130	Kenya	Embu	-0.56997	37.5339	1891	wild	WK	This study
Rc131	Kenya	kiriiyaga	-0.62288	37.3635	2391	wild	WK	This study
Rc132	Kenya	Kirinyaga	-0.57152	37.3559	2398	wild	WK	This study
Rc133	Kenya	Kitui	-1.3668	37.8696	1457	wild	WK	This study
Rc134	Kenya	Mbeere	-0.74898	37.6561	1909	wild	WK	This study
Rc135	Kenya	Machakos	-1.40618	37.7622	1457	wild	WK	This study
Rc136	Kenya	kitui	-1.17057	37.7897	1729	wild	WK	This study
Rc137	Kenya	kitui	-1.27785	37.9262	1457	wild	WK	This study
Rc138	Kenya	Machakos	-1.40861	37.6903	1459	wild	WK	This study
Rc139	Kenya	Machakos	-1.41214	37.6452	1462	wild	WK	This study
Rc140	Kenya	Machakos county	-1.52427	37.2731	1662	wild	WK	This study
Rc141	Kenya	Mbeere	-0.6869	37.6484	2398	wild	WK	This study
Rc142	Kenya	Machakos	-1.41001	37.67	1457	wild	WK	This study
Rc143	Kenya	kitui	-1.23645	37.9151	1729	wild	WK	This study
Rc144	Kenya	Embu	-0.65624	37.576	2391	wild	WK	This study
Rc145	Kenya	Nqkuru	-0.86774	36.5527	1707	wild	WK	This study
Rc146	Kenya	Kiambu	-1.1087	36.6298	1729	wild	WK	This study
Rc147	Kenya	Nakuru	-0.76516	36.4312	2140	wild	WK	This study
Rc148	Kenya	Naivasha	-0.75024	36.442	1797	wild	WK	This study
Rc149	Kenya	Nakuru	-0.76917	36.4997	1662	wild	WK	This study
Rc150	Kenya	Kiambu	-1.12392	36.6456	1729	wild	WK	This study
Rc151	Kenya	Nakuru	-0.6676	36.3868	2392	wild	WK	This study
Rc152	Kenya	Nakuru	-0.66032	36.3851	2395	wild	WK	This study
Rc153	Kenya	Nakuru	-0.86774	36.5527	1990	wild	WK	This study
Rc154	Kenya	Naivasha	-0.96764	36.568	1609	wild	WK	This study
Rc155	Kenya	kiambu	-0.92969	36.6158	1921	wild	WK	This study
Rc156*	Mexico	-	19.41	-99.03	-	landrace	LC	This study
Rc157*	Turkey	-	39.92	32.87	-	landrace	LC	This study
Rc158*	Turkey	-	39.82	33.51	-	landrace	LC	This study
Rc159*	Turkey	-	40.58	33.63	-	landrace	LC	This study
Rc160*	Turkey	-	40.58	33.63	-	landrace	LC	This study
Rc161*	Turkey	-	39.56	32.16	-	landrace	LC	This study
Rc162*	India	-	28.61	77.22	-	cultivar	LC	This study
Rc163*	India	-	28.61	77.22	-	cultivar	LC	This study
Rc164*	Madagascar	-	-18.89	47.52	2170	landrace	LC	This study
Rc165*	India Delhi	-	28.61	77.22	-	cultivar	LC	This study
Rc166*	India Delhi	-	28.61	77.22	-	cultivar	LC	This study
Rc167*	India Delhi	-	28.61	77.22	-	cultivar	LC	This study
Rc168*	Algeria	-	36.04	3.11	-	landrace	LC	This study
Rc169*	Cuba	-	23.1	-82.34	-	landrace	LC	This study
Rc170*	Cuba	-	23.1	-82.34	-	landrace	LC	This study
Rc171*	Cuba	-	23.1	-82.34	-	landrace	LC	This study
Rc172*	Puerto Rico	-	18.23	-66.38	-	cultivar	LC	This study
Rc173*	Virgin Islands	-	18.34	-64.71	-	cultivar	LC	This study
Rc174*	Panama	-	8.97	-79.5	-	cultivar	LC	This study
Rc175*	Afghanistan	-	34.53	69.24	-	landrace	LC	This study
Rc176*	Peru	-	-13.52	-71.95	1662	cultivar	LC	This study
Rc177*	North-West Frontier Pakistan	-	30.09	67.02	-	landrace	LC	This study
Rc178*	Argentina	-	-34.62	-58.38	2360	landrace	LC	This study
Rc179*	Argentina	-	-34.62	-58.38	2314	landrace	LC	This study
Rc180*	Argentina	-	-34.62	-58.38	2314	landrace	LC	This study
Rc181*	Iran	-	35.7	51.39	-	landrace	LC	This study
Rc182*	Uruguay	-	-34.94	-56.15	2360	cultivar	LC	This study
Rc183*	Brazil	-	-15.82	-47.84	1971	cultivar	LC	This study
Rc184*	Brazil	-	-15.82	-47.84	1961	cultivar	LC	This study
Rc185*	Brazil	-	-15.82	-47.84	2314	cultivar	LC	This study
Rc186*	South Africa	-	-25.8	28.25	2170	landrace	LC	This study
Rc187*	India	-	28.61	77.22	-	cultivar	LC	This study
Rc188*	India	-	28.61	77.22	-	cultivar	LC	This study
Rc189*	India	-	28.61	77.22	-	cultivar	LC	This study
Rc190*	India	-	28.61	77.22	-	cultivar	LC	This study
Rc191*	Iran	-	35.7	51.39	-	landrace	LC	This study
Rc192*	Pakistan	-	33.64	73.23	-	landrace	LC	This study
Rc193*	Egypt	-	30.02	31.25	-	landrace	LC	This study
Rc194*	Pakistan	-	28.057	68.765	-	landrace	LC	This study
Rc195*	Iran	-	35.7	51.39	-	landrace	LC	This study
Rc196*	Iran	-	35.7	51.39	-	landrace	LC	This study
Rc197*	Iran	-	35.7	51.39	-	landrace	LC	This study
Rc198*	Morocco	-	33.96	-6.85	-	landrace	LC	This study
Rc199*	Former Soviet Union	-	55.74	37.64	-	cultivar	LC	This study
Rc200*	Former Soviet Union	-	55.74	37.64	1875	cultivar	LC	This study
Rc201*	United States	-	45.95	-125.4	-	cultivar	LC	This study
Rc202*	United States	-	45.95	-125.4	-	cultivar	LC	This study
Rc203*	United States	-	45.95	-125.4	-	cultivar	LC	This study
Rc204*	United States	-	45.95	-125.4	-	cultivar	LC	This study
Rc205*	Cundinamarca Colombia	-	4.66	-74.05	1352	landrace	LC	This study
Rc206*	Ecuador	-	-0.17	-78.45	1875	landrace	LC	This study
Rc207*	Transvaal South Africa	-	-25.8	28.25	2170	landrace	LC	This study
Rc208*	Transvaal South Africa	-	-25.8	28.25	2170	landrace	LC	This study
Rc209*	Brazil	-	-15.82	-47.84	1662	cultivar	LC	This study
Rc210*	Portugal	-	38.69	-9.14	-	cultivar	LC	This study
Rc211*	Portugal	-	38.69	-9.14	-	cultivar	LC	This study
Rc212*	United States	-	45.95	-125.4	-	cultivar	LC	This study
Rc213*	Israel	-	31.77	35.22	-	landrace	LC	This study
Rc214	China	Shandong	36.8104	118.037	-	cultivar	LC	This study
Rc215	China	Shandong	37.8104	119.037	-	cultivar	LC	This study
Rc216	China	Shandong	38.8104	120.037	-	cultivar	LC	This study
Rc217	China	Shandong	39.8104	121.037	-	cultivar	LC	This study
Rc218	China	Shandong	40.8104	122.037	-	cultivar	LC	This study
Rc219	China	Shandong	41.8104	123.037	-	cultivar	LC	This study
Rc220	China	Shandong	42.8104	124.037	-	cultivar	LC	This study
Rc221	China	Shandong	43.8104	125.037	-	cultivar	LC	This study
Rc222	Pakistan	-	25.477	63.9064	-	landrace	LC	This study
Rc223	China	Shandong	36.8104	118.037	-	cultivar	LC	This study
Rc224	China	Shandong	36.8104	118.037	-	cultivar	LC	This study
Rc225	China	Shandong	36.8104	118.037	-	cultivar	LC	This study
Rc226	China	Shandong	36.8104	118.037	-	cultivar	LC	This study
Rc227	China	Shandong	36.8104	118.037	-	cultivar	LC	This study
Rc228	China	Shandong	36.8104	118.037	-	cultivar	LC	This study
Rc229	China	Shandong	36.8104	118.037	-	cultivar	LC	This study
Rc230	China	Shandong	36.8104	118.037	-	cultivar	LC	This study
Rc231	China	Shandong	36.8104	118.037	-	landrace	LC	This study
Rc232	China	Shandong	36.8104	118.037	-	cultivar	LC	This study
Rc233	China	Shandong	36.8104	118.037	-	cultivar	LC	This study
Rc234	China	Shandong	36.8104	118.037	-	cultivar	LC	This study
Rc235	China	Shandong	36.8104	118.037	-	landrace	LC	This study
Rc236	China	Shandong	36.8104	118.037	-	cultivar	LC	This study
Rc237	China	Shandong	36.8104	118.037	-	cultivar	LC	This study
Rc238	China	Shandong	36.8104	118.037	-	cultivar	LC	This study
Rc239	Pakistan	-	30.4687	71.5597	-	landrace	LC	This study
Rc240	Jamaica	-	13.16	-61.2248	-	cultivar	LC	This study
Rc241	India	Telangana	17.3211	78.4139	-	cultivar	LC	This study
Rc242	India	Telangana	17.3211	78.4139	-	cultivar	LC	This study
Rc243	India	Telangana	17.3211	78.4139	-	cultivar	LC	This study
Rc244	India	Telangana	17.3211	78.4139	-	cultivar	LC	This study
Rc245	India	Telangana	17.3211	78.4139	-	cultivar	LC	This study
Rc246	India	Telangana	17.3211	78.4139	-	cultivar	LC	This study
Rc247	India	Telangana	17.3211	78.4139	-	cultivar	LC	This study
Rc248	India	Telangana	17.3211	78.4139	-	cultivar	LC	This study
Rc249	China	Shandong	36.8104	118.037	-	landrace	LC	This study
Rc250	China	Shandong	36.8104	118.037	-	cultivar	LC	This study
Rc251	China	Shandong	36.8104	118.037	-	cultivar	LC	This study
Rc253	China	yunnan	25.1399	102.777	-	landrace	LC	This study
Rc254	China	yunnan	25.1422	102.782	-	landrace	LC	This study
Rc255	China	yunnan	25.1366	102.749	-	landrace	LC	This study
Rc256	China	yunnan	24.0719	105.077	-	landrace	LC	This study
Rc257	China	yunnan	25.0668	102.765	-	landrace	LC	This study
Rc258	China	yunnan	25.1458	102.75	-	landrace	LC	This study
Rc259	China	yunnan	25.1445	102.778	-	landrace	LC	This study
Rc260	China	yunnan	25.1366	102.767	-	landrace	LC	This study
Rc261	China	Shanxi	37.7816	112.587	-	cultivar	LC	This study
Rc262	China	Shanxi	37.7816	112.587	-	cultivar	LC	This study
Rc263	China	Shanxi	37.7816	112.587	-	cultivar	LC	This study
Rc264	China	Shanxi	37.7816	112.587	-	cultivar	LC	This study
Rc265	China	Shanxi	37.7816	112.587	-	cultivar	LC	This study
Rc266	China	Shanxi	37.7816	112.587	-	cultivar	LC	This study
Rc267	China	Shanxi	37.7816	112.587	-	cultivar	LC	This study
Rc268	China	Shanxi	37.7816	112.587	-	cultivar	LC	This study
Rc269	China	Shanxi	37.7816	112.587	-	cultivar	LC	This study
Rc270	China	Shanxi	37.7816	112.587	-	cultivar	LC	This study
Rc271	China	Shanxi	37.7816	112.587	-	cultivar	LC	This study
Rc272	China	Shanxi	37.7816	112.587	-	cultivar	LC	This study
Rc273	China	Shanxi	37.7816	112.587	-	cultivar	LC	This study
Rc274	China	Shanxi	37.7816	112.587	-	cultivar	LC	This study
Rc275	China	Shanxi	37.7816	112.587	-	cultivar	LC	This study
Rc276	China	Shanxi	37.7816	112.587	-	cultivar	LC	This study
Rc277	China	Shanxi	37.7816	112.587	-	cultivar	LC	This study
Rc278	China	Shanxi	37.7816	112.587	-	cultivar	LC	This study
Rc279	China	Shanxi	37.7816	112.587	-	cultivar	LC	This study
Rc280	China	Shanxi	37.7816	112.587	-	cultivar	LC	This study
Rc281	Kenya	Narok county	1.09983	35.8573	1352	wild	WE	This study
AGIS001	Ethiopia	-	8.98709	38.7586	-	wild	WE	Fan et al
AGIS002	Ethiopia	-	8.98709	38.7586	-	wild	WE	Fan et al
AGIS003	Ethiopia	-	7.03999	39.4958	-	wild	WE	Fan et al
AGIS004	Ethiopia	-	6.74781	39.7141	-	wild	WE	Fan et al
AGIS005	Kenya	-	-1.28691	36.788	-	wild	WK	Fan et al
AGIS006	Kenya	-	-1.28691	36.788	-	wild	WK	Fan et al
AGIS007	Kenya	-	-1.28691	36.788	-	wild	WK	Fan et al
AGIS008	Kenya	-	-1.28691	36.788	-	wild	WK	Fan et al
AGIS009	Kenya	-	-1.28691	36.788	-	wild	WK	Fan et al
AGIS010	Kenya	-	-1.28691	36.788	-	wild	WK	Fan et al
AGIS011	Kenya	-	-1.28691	36.788	-	wild	WK	Fan et al
AGIS012	Kenya	-	-1.28691	36.788	-	wild	WK	Fan et al
AGIS013	Kenya	-	-1.28691	36.788	-	wild	WK	Fan et al
AGIS014	Kenya	-	-1.28691	36.788	-	wild	WK	Fan et al
AGIS015	Kenya	-	-1.28691	36.788	-	wild	WK	Fan et al
AGIS016	Kenya	-	-1.28691	36.788	-	wild	WK	Fan et al
AGIS017	Kenya	-	-1.28691	36.788	-	wild	WK	Fan et al
AGIS018	Kenya	-	-1.28691	36.788	-	wild	WK	Fan et al
AGIS019	Ethiopia	-	9.02047	38.36	-	wild	WE	Fan et al
AGIS020	Kenya	-	-1.28691	36.788	-	wild	WK	Fan et al
AGIS021	Kenya	-	-1.28691	36.788	-	wild	WK	Fan et al
AGIS022	Kenya	-	-1.28691	36.788	-	wild	WK	Fan et al
AGIS023	Kenya	-	-3.48396	38.3488	-	wild	WK	Fan et al
AGIS024	Kenya	-	-3.31768	39.9643	-	wild	WK	Fan et al
AGIS025	Kenya	-	-3.74452	40.0019	-	wild	WK	Fan et al
AGIS026	Kenya	-	-3.27495	40.0028	-	wild	WK	Fan et al
AGIS027	China	Anhui	32.6589	115.593	-	cultivar	LC	Fan et al
AGIS028	China	Anhui	32.6589	115.593	-	cultivar	LC	Fan et al
AGIS029	China	Anhui	32.6589	115.593	-	cultivar	LC	Fan et al
AGIS030	China	Anhui	32.6589	115.593	-	cultivar	LC	Fan et al
AGIS031	China	Anhui	32.6589	115.593	-	cultivar	LC	Fan et al
AGIS032	China	Anhui	32.6589	115.593	-	cultivar	LC	Fan et al
AGIS033	China	Anhui	32.6589	115.593	-	cultivar	LC	Fan et al
AGIS034	China	Anhui	32.6589	115.593	-	cultivar	LC	Fan et al
AGIS035	China	Anhui	32.6589	115.593	-	cultivar	LC	Fan et al
AGIS036	China	Anhui	32.6589	115.593	-	cultivar	LC	Fan et al
AGIS037	China	Anhui	31.8206	117.229	-	cultivar	LC	Fan et al
AGIS038	China	Fujian	26.0742	119.296	-	landrace	LC	Fan et al
AGIS039	China	Gansu	39.7325	98.4939	-	landrace	LC	Fan et al
AGIS040	China	Gansu	36.0668	103.841	-	cultivar	LC	Fan et al
AGIS041	China	Gansu	36.0668	103.841	-	cultivar	LC	Fan et al
AGIS042	China	Gansu	33.7506	105.742	-	landrace	LC	Fan et al
AGIS043	China	Gansu	36.5685	107.308	-	landrace	LC	Fan et al
AGIS044	China	Gansu	36.5685	107.308	-	landrace	LC	Fan et al
AGIS045	China	Gansu	35.7291	107.642	-	landrace	LC	Fan et al
AGIS046	China	Gansu	35.5022	107.928	-	landrace	LC	Fan et al
AGIS047	China	Gansu	36.4613	107.99	-	landrace	LC	Fan et al
AGIS048	China	Gansu	35.4917	108.36	-	landrace	LC	Fan et al
AGIS049	China	Guangdong	21.2713	110.359	-	landrace	LC	Fan et al
AGIS050	China	Guangdong	21.2713	110.359	-	landrace	LC	Fan et al
AGIS051	China	Guangdong	23.148	113.262	-	landrace	LC	Fan et al
AGIS052	China	Guangdong	23.148	113.262	-	landrace	LC	Fan et al
AGIS053	China	Guangdong	23.148	113.262	-	landrace	LC	Fan et al
AGIS054	China	Guangdong	23.148	113.262	-	landrace	LC	Fan et al
AGIS055	China	Guangdong	23.148	113.262	-	landrace	LC	Fan et al
AGIS056	China	Guangdong	23.148	113.262	-	landrace	LC	Fan et al
AGIS057	China	Guangdong	23.148	113.262	-	landrace	LC	Fan et al
AGIS058	China	Guangxi	22.8167	108.367	-	cultivar	LC	Fan et al
AGIS059	China	Guangxi	22.8167	108.367	-	cultivar	LC	Fan et al
AGIS060	China	Guangxi	22.8167	108.367	-	landrace	LC	Fan et al
AGIS061	China	Guangxi	22.8167	108.367	-	landrace	LC	Fan et al
AGIS062	China	Guangxi	22.8167	108.367	-	cultivar	LC	Fan et al
AGIS063	China	Guizhou	26.7777	105.383	-	cultivar	LC	Fan et al
AGIS064	China	Guizhou	26.0222	106.452	-	cultivar	LC	Fan et al
AGIS065	China	Guizhou	26.5561	106.471	-	cultivar	LC	Fan et al
AGIS066	China	Guizhou	26.1329	106.657	-	cultivar	LC	Fan et al
AGIS067	China	Guizhou	26.4098	106.67	-	cultivar	LC	Fan et al
AGIS068	China	Guizhou	28.1332	106.825	-	cultivar	LC	Fan et al
AGIS069	China	Guizhou	27.7254	106.927	-	cultivar	LC	Fan et al
AGIS070	China	Guizhou	27.0576	106.965	-	cultivar	LC	Fan et al
AGIS071	China	Guizhou	27.7489	107.466	-	cultivar	LC	Fan et al
AGIS072	China	Guizhou	27.7489	107.466	-	landrace	LC	Fan et al
AGIS073	China	Guizhou	27.0779	107.471	-	cultivar	LC	Fan et al
AGIS074	China	Guizhou	28.0837	107.545	-	landrace	LC	Fan et al
AGIS075	China	Guizhou	26.3783	108.078	-	landrace	LC	Fan et al
AGIS076	China	Guizhou	28.2641	108.12	-	cultivar	LC	Fan et al
AGIS077	China	Hebei	38.0428	114.514	-	landrace	LC	Fan et al
AGIS078	China	Hebei	38.0428	114.514	-	landrace	LC	Fan et al
AGIS079	China	Hebei	38.0428	114.514	-	landrace	LC	Fan et al
AGIS080	China	Hebei	38.0428	114.514	-	landrace	LC	Fan et al
AGIS081	China	Hebei	38.5835	116.803	-	cultivar	LC	Fan et al
AGIS082	China	Hebei	38.5835	116.803	-	cultivar	LC	Fan et al
AGIS083	China	Hebei	38.5835	116.803	-	cultivar	LC	Fan et al
AGIS084	China	Heilongjiang	47.3374	123.205	-	landrace	LC	Fan et al
AGIS085	China	Heilongjiang	46.3939	123.417	-	landrace	LC	Fan et al
AGIS086	China	Heilongjiang	46.8523	124.434	-	landrace	LC	Fan et al
AGIS087	China	Heilongjiang	47.7754	124.474	-	landrace	LC	Fan et al
AGIS088	China	Heilongjiang	47.7754	124.474	-	landrace	LC	Fan et al
AGIS089	China	Heilongjiang	47.183	124.871	-	landrace	LC	Fan et al
AGIS090	China	Heilongjiang	45.6988	125.269	-	landrace	LC	Fan et al
AGIS091	China	Heilongjiang	46.4177	125.344	-	landrace	LC	Fan et al
AGIS092	China	Heilongjiang	46.0512	125.962	-	landrace	LC	Fan et al
AGIS093	China	Heilongjiang	46.2524	126.288	-	landrace	LC	Fan et al
AGIS094	China	Heilongjiang	46.2524	126.288	-	landrace	LC	Fan et al
AGIS095	China	Heilongjiang	46.2524	126.288	-	landrace	LC	Fan et al
AGIS096	China	Heilongjiang	45.9728	126.595	-	landrace	LC	Fan et al
AGIS097	China	Heilongjiang	45.7421	126.663	-	cultivar	LC	Fan et al
AGIS098	China	Heilongjiang	45.548	126.958	-	landrace	LC	Fan et al
AGIS099	China	Heilongjiang	47.464	126.973	-	landrace	LC	Fan et al
AGIS100	China	Heilongjiang	46.3249	129.569	-	landrace	LC	Fan et al
AGIS101	China	Heilongjiang	46.2393	130.554	-	landrace	LC	Fan et al
AGIS102	China	Henan	34.5177	110.907	-	landrace	LC	Fan et al
AGIS103	China	Henan	34.5177	110.907	-	landrace	LC	Fan et al
AGIS104	China	Hubei	32.8414	110.844	-	landrace	LC	Fan et al
AGIS105	China	Hubei	32.8414	110.844	-	landrace	LC	Fan et al
AGIS106	China	Hubei	30.4725	111.207	-	landrace	LC	Fan et al
AGIS107	China	Hubei	30.0419	112.425	-	landrace	LC	Fan et al
AGIS108	China	Hubei	30.0419	112.425	-	landrace	LC	Fan et al
AGIS109	China	Hubei	30.0419	112.425	-	landrace	LC	Fan et al
AGIS110	China	Hubei	31.168	112.588	-	landrace	LC	Fan et al
AGIS111	China	Hubei	31.168	112.588	-	landrace	LC	Fan et al
AGIS112	China	Hubei	31.168	112.588	-	landrace	LC	Fan et al
AGIS113	China	Hubei	30.5928	114.305	-	cultivar	LC	Fan et al
AGIS114	China	Hubei	30.5928	114.305	-	cultivar	LC	Fan et al
AGIS115	China	Hubei	30.5928	114.305	-	landrace	LC	Fan et al
AGIS116	China	Hunan	27.8723	112.912	-	landrace	LC	Fan et al
AGIS117	China	Inner Mongolia	40.8242	111.772	-	cultivar	LC	Fan et al
AGIS118	China	Inner Mongolia	40.8242	111.772	-	cultivar	LC	Fan et al
AGIS119	China	Inner Mongolia	42.2753	118.957	-	landrace	LC	Fan et al
AGIS120	China	Inner Mongolia	42.2753	118.957	-	landrace	LC	Fan et al
AGIS121	China	Inner Mongolia	42.8672	120.658	-	landrace	LC	Fan et al
AGIS122	China	Inner Mongolia	43.6012	121.319	-	cultivar	LC	Fan et al
AGIS123	China	Inner Mongolia	42.7283	121.784	-	landrace	LC	Fan et al
AGIS124	China	Inner Mongolia	43.6174	122.263	-	landrace	LC	Fan et al
AGIS125	China	Inner Mongolia	43.6174	122.263	-	landrace	LC	Fan et al
AGIS126	China	Inner Mongolia	42.9317	122.349	-	landrace	LC	Fan et al
AGIS127	China	Jiangsu	33.459	118.216	-	landrace	LC	Fan et al
AGIS128	China	Jiangxi	28.682	115.858	-	landrace	LC	Fan et al
AGIS129	China	Jiangxi	28.682	115.858	-	landrace	LC	Fan et al
AGIS130	China	Jiangxi	28.682	115.858	-	landrace	LC	Fan et al
AGIS131	China	Jiangxi	28.682	115.858	-	cultivar	LC	Fan et al
AGIS132	China	Jiangxi	28.682	115.858	-	cultivar	LC	Fan et al
AGIS133	China	Jiangxi	28.682	115.858	-	cultivar	LC	Fan et al
AGIS134	China	Jiangxi	28.682	115.858	-	cultivar	LC	Fan et al
AGIS135	China	Jiangxi	25.8683	116.041	-	landrace	LC	Fan et al
AGIS136	China	Jilin	45.3356	122.786	-	cultivar	LC	Fan et al
AGIS137	China	Jilin	45.6196	122.839	-	landrace	LC	Fan et al
AGIS138	China	Jilin	44.813	123.088	-	landrace	LC	Fan et al
AGIS139	China	Jilin	45.8483	123.2	-	landrace	LC	Fan et al
AGIS140	China	Jilin	43.9566	123.879	-	landrace	LC	Fan et al
AGIS141	China	Jilin	44.2759	123.967	-	cultivar	LC	Fan et al
AGIS142	China	Jilin	45.0046	124.028	-	cultivar	LC	Fan et al
AGIS143	China	Jilin	45.1204	124.823	-	landrace	LC	Fan et al
AGIS144	China	Jilin	44.432	125.185	-	landrace	LC	Fan et al
AGIS145	China	Jilin	42.3808	126.09	-	landrace	LC	Fan et al
AGIS146	China	Jilin	43.1117	128.899	-	landrace	LC	Fan et al
AGIS147	China	Liaoning	40.3256	120.344	-	landrace	LC	Fan et al
AGIS148	China	Liaoning	41.8008	120.771	-	landrace	LC	Fan et al
AGIS149	China	Liaoning	41.8008	120.771	-	cultivar	LC	Fan et al
AGIS150	China	Liaoning	42.2734	121.195	-	cultivar	LC	Fan et al
AGIS151	China	Liaoning	42.0275	121.654	-	cultivar	LC	Fan et al
AGIS152	China	Liaoning	41.6939	122.121	-	landrace	LC	Fan et al
AGIS153	China	Liaoning	41.4127	122.436	-	landrace	LC	Fan et al
AGIS154	China	Liaoning	42.001	122.841	-	landrace	LC	Fan et al
AGIS155	China	Liaoning	39.6803	122.966	-	landrace	LC	Fan et al
AGIS156	China	Liaoning	42.7499	123.353	-	cultivar	LC	Fan et al
AGIS157	China	Liaoning	41.6835	123.472	-	landrace	LC	Fan et al
AGIS158	China	Liaoning	41.6835	123.472	-	landrace	LC	Fan et al
AGIS159	China	Liaoning	41.6835	123.472	-	landrace	LC	Fan et al
AGIS160	China	Liaoning	42.7383	124.727	-	landrace	LC	Fan et al
AGIS161	China	Liaoning	42.7383	124.727	-	landrace	LC	Fan et al
AGIS162	China	Liaoning	42.1004	124.924	-	cultivar	LC	Fan et al
AGIS163	China	Shaanxi	36.654	109.892	-	cultivar	LC	Fan et al
AGIS164	China	Shandong	36.6519	117.12	-	landrace	LC	Fan et al
AGIS165	China	Shandong	36.6519	117.12	-	landrace	LC	Fan et al
AGIS166	China	Shandong	36.6519	117.12	-	landrace	LC	Fan et al
AGIS167	China	Shandong	36.6519	117.12	-	landrace	LC	Fan et al
AGIS168	China	Shandong	37.6411	117.578	-	landrace	LC	Fan et al
AGIS169	China	Shandong	36.6503	117.972	-	landrace	LC	Fan et al
AGIS170	China	Shandong	37.0269	118.587	-	landrace	LC	Fan et al
AGIS171	China	Shandong	36.7069	119.162	-	landrace	LC	Fan et al
AGIS172	China	Shanxi	36.7595	110.632	-	landrace	LC	Fan et al
AGIS173	China	Shanxi	34.6936	110.694	-	landrace	LC	Fan et al
AGIS174	China	Shanxi	36.9986	110.835	-	cultivar	LC	Fan et al
AGIS175	China	Shanxi	37.429	110.889	-	cultivar	LC	Fan et al
AGIS176	China	Shanxi	37.951	110.992	-	cultivar	LC	Fan et al
AGIS177	China	Shanxi	36.4118	111.096	-	landrace	LC	Fan et al
AGIS178	China	Shanxi	37.5213	111.133	-	landrace	LC	Fan et al
AGIS179	China	Shanxi	37.3572	111.18	-	landrace	LC	Fan et al
AGIS180	China	Shanxi	37.8947	111.244	-	cultivar	LC	Fan et al
AGIS181	China	Shanxi	35.8762	111.442	-	landrace	LC	Fan et al
AGIS182	China	Shanxi	38.2794	111.672	-	landrace	LC	Fan et al
AGIS183	China	Shanxi	36.5754	111.748	-	landrace	LC	Fan et al
AGIS184	China	Shanxi	36.8479	111.779	-	landrace	LC	Fan et al
AGIS185	China	Shanxi	37.2729	111.788	-	cultivar	LC	Fan et al
AGIS186	China	Shanxi	37.363	112.336	-	cultivar	LC	Fan et al
AGIS187	China	Shanxi	39.316	112.449	-	landrace	LC	Fan et al
AGIS188	China	Shanxi	37.4212	112.551	-	landrace	LC	Fan et al
AGIS189	China	Shanxi	37.8769	112.556	-	cultivar	LC	Fan et al
AGIS190	China	Shanxi	40.0135	112.703	-	landrace	LC	Fan et al
AGIS191	China	Shanxi	38.4167	112.734	-	landrace	LC	Fan et al
AGIS192	China	Shanxi	39.5263	112.816	-	landrace	LC	Fan et al
AGIS193	China	Shanxi	38.4735	112.957	-	cultivar	LC	Fan et al
AGIS194	China	Shanxi	38.4735	112.957	-	landrace	LC	Fan et al
AGIS195	China	Shanxi	36.5358	113.053	-	landrace	LC	Fan et al
AGIS196	China	Shanxi	39.8279	113.1	-	landrace	LC	Fan et al
AGIS197	China	Shanxi	36.5207	113.399	-	cultivar	LC	Fan et al
AGIS198	China	Shanxi	38.0858	113.412	-	landrace	LC	Fan et al
AGIS199	China	Shanxi	37.6128	113.707	-	landrace	LC	Fan et al
AGIS200	China	Shanxi	40.4203	114.091	-	landrace	LC	Fan et al
AGIS201	China	Shanxi	39.7602	114.283	-	landrace	LC	Fan et al
AGIS202	China	Sichuan	27.8945	102.263	-	cultivar	LC	Fan et al
AGIS203	China	Sichuan	27.8945	102.263	-	cultivar	LC	Fan et al
AGIS204	China	Sichuan	27.8945	102.263	-	cultivar	LC	Fan et al
AGIS205	China	Sichuan	27.8945	102.263	-	cultivar	LC	Fan et al
AGIS206	China	Sichuan	27.8945	102.263	-	cultivar	LC	Fan et al
AGIS207	China	Sichuan	27.8945	102.263	-	cultivar	LC	Fan et al
AGIS208	China	Sichuan	27.8945	102.263	-	cultivar	LC	Fan et al
AGIS209	China	Sichuan	27.4815	102.468	-	cultivar	LC	Fan et al
AGIS210	China	Sichuan	30.7624	105.703	-	landrace	LC	Fan et al
AGIS211	China	Sichuan	31.5621	107.099	-	landrace	LC	Fan et al
AGIS212	China	Tianjin	39.0851	117.199	-	cultivar	LC	Fan et al
AGIS213	China	Tianjin	39.0851	117.199	-	landrace	LC	Fan et al
AGIS214	China	Xinjiang	39.4677	75.9938	-	landrace	LC	Fan et al
AGIS215	China	Xinjiang	39.4929	76.7296	-	landrace	LC	Fan et al
AGIS216	China	Xinjiang	46.5245	83.6282	-	landrace	LC	Fan et al
AGIS217	China	Yunnan	25.7044	101.874	-	landrace	LC	Fan et al
AGIS218	China	Yunnan	24.8797	102.833	-	landrace	LC	Fan et al
AGIS219	China	Yunnan	24.8797	102.833	-	landrace	LC	Fan et al
AGIS220	China	Yunnan	24.8797	102.833	-	landrace	LC	Fan et al
AGIS221	China	Yunnan	24.8797	102.833	-	landrace	LC	Fan et al
AGIS222	China	Zhejiang	30.2519	120.216	-	cultivar	LC	Fan et al
AGIS224	China	Zhejiang	29.8739	121.55	-	cultivar	LC	Fan et al
AGIS225	China	Zhejiang	29.8739	121.55	-	cultivar	LC	Fan et al
AGIS226	China	Zhejiang	29.8739	121.55	-	cultivar	LC	Fan et al

## Sheet: Table S8
Table S8. Information of genome resequencing data and mapping.
Sample	Clean_Reads	Clean_Base (Gb)	GC_Content	Mapped_reads	Mapped_Rate	Mean_coverge
Rc001	37355780	5.6	0.3824	26233103	0.8283	14.0623
Rc002	36949296	5.54	0.3602	29063143	0.9476	15.6007
Rc003	30871872	4.63	0.3568	25813990	0.9503	12.981
Rc004	26937492	4.04	0.3983	18500013	0.7848	9.5661
Rc005	41578888	6.23	0.3553	31887035	0.9672	17.8321
Rc006	31002330	4.65	0.365	25165548	0.9646	13.1726
Rc007	37045994	5.55	0.3928	25063397	0.8236	13.8528
Rc008	38665696	5.8	0.3671	28830122	0.9281	16.0206
Rc009	48672066	7.3	0.3631	39027619	0.9425	20.3321
Rc010	29398596	4.41	0.3641	23162832	0.9476	12.3694
Rc011	40211908	6.03	0.3722	30019926	0.9037	16.2801
Rc012	39848692	5.97	0.3624	30892621	0.9457	16.8049
Rc013	35731988	5.36	0.3569	28937315	0.9451	14.9847
Rc014	31435678	4.71	0.3748	24895203	0.9301	12.9736
Rc015	35629942	5.34	0.3687	27190309	0.9264	14.7479
Rc016	26864140	4.03	0.3829	19523038	0.8378	10.1236
Rc017	35304570	5.29	0.3565	29007035	0.9731	15.1965
Rc018	38700750	5.8	0.3524	31032522	0.9657	16.606
Rc019	32504174	4.87	0.3632	26316198	0.9205	13.2968
Rc020	36190148	5.43	0.3673	27708258	0.9078	14.6306
Rc021	38089452	5.71	0.3606	30704608	0.9471	16.0205
Rc022	34111416	5.11	0.3573	26962244	0.9362	14.2589
Rc023	34169944	5.12	0.3588	27243071	0.9581	14.5295
Rc024	34638254	5.19	0.389	25050258	0.8431	13.1066
Rc025	26705588	4	0.3883	17771178	0.7546	9.1551
Rc026	36141316	5.42	0.3517	29916496	0.9883	15.8318
Rc027	36718250	5.5	0.3562	28592774	0.9645	15.7367
Rc028	40036160	6	0.3714	31353828	0.9232	16.3959
Rc029	27217610	4.08	0.389	20515638	0.8713	10.6323
Rc030	36663316	5.5	0.3558	29424236	0.9662	15.6871
Rc031	43849960	6.57	0.3959	28441974	0.7979	16.1668
Rc032	44676804	6.7	0.3793	31970880	0.8819	17.8033
Rc033	33447556	5.01	0.3915	20912617	0.7378	11.4594
Rc034	37530048	5.63	0.362	29289253	0.9501	15.8057
Rc035	33985798	5.1	0.373	27435864	0.9554	14.3036
Rc036	32094766	4.81	0.3678	24553366	0.905	12.983
Rc037	32439118	4.86	0.3628	25938518	0.9022	13.0299
Rc038	34889170	5.23	0.3581	26888825	0.9549	14.8297
Rc039	35824986	5.37	0.3784	26993817	0.8735	14.0278
Rc040	37081554	5.56	0.3647	28710846	0.9092	15.0071
Rc041	34577578	5.18	0.3783	25704160	0.8777	13.6387
Rc042	32436072	4.86	0.3876	23331543	0.8452	12.2786
Rc043	35820254	5.37	0.3554	27746471	0.9658	15.3867
Rc044	35222532	5.28	0.371	27312897	0.9074	14.2471
Rc045	37733918	5.66	0.3714	29086820	0.8961	15.1694
Rc046	37524078	5.63	0.3667	27551757	0.8956	15.0893
Rc047	38512936	5.77	0.3664	29633631	0.9297	15.9704
Rc048	45911754	6.88	0.3713	33274166	0.8867	18.297
Rc049	32966474	4.94	0.352	27219376	0.9901	14.4665
Rc050	38433694	5.76	0.3523	30732335	0.9799	16.7138
Rc051	38146284	5.72	0.3499	30800860	0.9748	16.4985
Rc052	36488264	5.47	0.3558	29004281	0.9619	15.6315
Rc053	37831756	5.67	0.3505	30820410	0.9802	16.4452
Rc054	34816876	5.22	0.3564	27347431	0.9475	14.7127
Rc055	33831076	5.07	0.3523	27444382	0.9761	14.6534
Rc056	33180728	4.98	0.3501	27125135	0.987	14.523
Rc057	43199930	6.48	0.358	34432501	0.9571	18.4204
Rc058	37169578	5.57	0.3507	28506700	0.9785	16.1728
Rc059	35807160	5.37	0.3518	27752709	0.9844	15.6626
Rc060	38287356	5.74	0.3507	31108839	0.9703	16.4779
Rc061	38446116	5.76	0.3533	29399236	0.9667	16.5455
Rc062	33804564	5.07	0.3808	24941921	0.8565	12.984
Rc063	29560834	4.43	0.3753	23456884	0.9349	12.2611
Rc064	34776408	5.21	0.3617	28226357	0.9596	14.78
Rc065	37095888	5.56	0.3855	27533732	0.8437	14.0023
Rc066	39400850	5.91	0.3481	32004758	0.9801	17.1296
Rc067	41611256	6.24	0.3522	34272553	0.9771	18.0297
Rc068	32302990	4.84	0.368	24096479	0.9064	13.1104
Rc069	46512120	6.97	0.3528	37902389	0.9671	19.9949
Rc070	35897114	5.38	0.3589	27520793	0.9669	15.4575
Rc071	34127632	5.12	0.3504	26080177	0.9661	14.6838
Rc072	40054400	6.01	0.3526	33103908	0.9812	17.4297
Rc073	35643734	5.34	0.3483	29638312	0.9896	15.6053
Rc074	38253404	5.73	0.3666	31236104	0.9332	15.8446
Rc075	43453748	6.52	0.3524	34964695	0.9786	18.8586
Rc076	47228532	7.08	0.35	38473276	0.9716	20.3608
Rc077	50755402	7.61	0.3687	37928249	0.9361	21.2668
Rc078	38937894	5.84	0.3546	31463158	0.9619	16.6724
Rc079	38348700	5.75	0.3632	30550310	0.9602	16.3735
Rc080	32691704	4.9	0.3585	25662586	0.9598	13.9564
Rc081	35494240	5.32	0.3695	28548518	0.9185	14.4715
Rc082	32004232	4.8	0.3872	22613077	0.8096	11.7107
Rc083	39224214	5.88	0.3563	31859272	0.9625	16.8049
Rc084	42456576	6.36	0.3755	31408419	0.9124	17.3786
Rc085	41505266	6.22	0.3528	33620053	0.9645	17.8157
Rc086	35943858	5.39	0.3553	29337604	0.9683	15.4804
Rc087	37174182	5.57	0.3569	29917714	0.9523	15.7663
Rc088	45185780	6.78	0.3519	34448072	0.9745	19.5848
Rc089	35056060	5.25	0.3573	29791025	0.967	14.9068
Rc090	33797078	5.07	0.3577	27340721	0.9558	14.3784
Rc091	37150084	5.57	0.3566	27776997	0.9633	15.9347
Rc092	40690810	6.1	0.3513	31392076	0.9795	17.7159
Rc093	38809086	5.82	0.3535	30166863	0.9724	16.7976
Rc094	28434656	4.26	0.3536	24066754	0.9823	12.3786
Rc095	29855132	4.48	0.3588	22046686	0.9629	12.8186
Rc096	38467204	5.77	0.3544	31935037	0.9653	16.4847
Rc097	42003098	6.3	0.3595	31823415	0.9578	17.9574
Rc098	28137810	4.22	0.3574	23248254	0.9614	12.0229
Rc099	35695676	5.35	0.3604	27060688	0.9563	15.2189
Rc100	41746070	6.26	0.3569	34334343	0.9463	17.6114
Rc101	39915758	5.99	0.3492	31916774	0.9797	17.3743
Rc102	37324516	5.6	0.3451	31093450	0.9875	16.3429
Rc103	38529282	5.78	0.354	30387522	0.9844	16.8185
Rc104	32243602	4.83	0.3553	25821551	0.9847	14.0625
Rc105	41510460	6.22	0.3498	32379010	0.9852	18.1513
Rc106	39286232	5.89	0.3546	30019345	0.9708	16.9707
Rc107	37976730	5.69	0.3519	29162064	0.9876	16.6078
Rc108	38768754	5.81	0.3629	28865529	0.9319	16.2225
Rc109	37050454	5.56	0.3562	30432003	0.9862	16.1892
Rc110	38285818	5.74	0.3797	29082815	0.8982	15.3394
Rc111	32421874	4.86	0.3516	26485409	0.9886	14.2043
Rc112	32589246	4.89	0.3718	25806372	0.8999	13.1377
Rc113	40364852	6.05	0.3454	33459144	0.9885	17.6734
Rc114	32900142	4.93	0.3832	25958933	0.9263	13.5292
Rc115	27716864	4.16	0.3836	21651956	0.9195	11.3182
Rc116	40781928	6.11	0.3649	31544774	0.923	16.699
Rc117	42852442	6.42	0.3449	35343028	0.9931	18.853
Rc118	31274038	4.69	0.3521	25628922	0.9767	13.5417
Rc119	42195632	6.32	0.3585	34465573	0.971	18.066
Rc120	40429852	6.06	0.3453	33105822	0.9868	17.6602
Rc121	26784274	4.02	0.3519	21823158	0.9789	11.6344
Rc122	36726388	5.51	0.3559	30605364	0.9755	15.8726
Rc123	38685382	5.8	0.3632	30730444	0.96	16.4223
Rc124	38293186	5.74	0.3475	31929780	0.989	16.7543
Rc125	35152576	5.27	0.3461	29636853	0.986	15.3578
Rc126	32172514	4.82	0.3517	26795727	0.9845	14.0433
Rc127	38105426	5.71	0.3537	31435522	0.9723	16.4387
Rc128	36297302	5.44	0.3489	29406652	0.9623	15.5147
Rc129	33516928	5.03	0.3539	27147034	0.9741	14.4929
Rc130	26941628	4.04	0.3439	22390921	0.9904	11.8335
Rc131	34933168	5.24	0.35	29244593	0.9861	15.2518
Rc132	33572870	5.03	0.366	27473954	0.9707	14.4876
Rc133	26716468	4.01	0.3506	22392111	0.9915	11.7175
Rc134	33858862	5.08	0.3489	28126736	0.9889	14.8396
Rc135	30662516	4.6	0.3515	25334043	0.9776	13.2991
Rc136	29930126	4.49	0.3441	24933598	0.992	13.1503
Rc137	34547470	5.18	0.3527	28661765	0.986	15.0792
Rc138	28613738	4.29	0.3512	23872181	0.9824	12.4581
Rc139	35507560	5.32	0.3485	29716060	0.9941	15.6234
Rc140	36755668	5.51	0.3527	29199146	0.9773	15.9535
Rc141	29069012	4.36	0.3475	24266592	0.9919	12.7554
Rc142	35978108	5.39	0.3484	28531121	0.9914	15.7857
Rc143	33681040	5.05	0.3557	27243341	0.981	14.667
Rc144	33522334	5.02	0.3498	28291066	0.9859	14.633
Rc145	34818306	5.22	0.344	29251878	0.9917	15.2811
Rc146	44490044	6.67	0.3445	33597358	0.9883	19.5087
Rc147	35697684	5.35	0.3536	26717441	0.976	15.4839
Rc148	43387210	6.51	0.3577	31482130	0.9732	18.8145
Rc149	34172296	5.12	0.3505	26428158	0.9866	14.9604
Rc150	39253174	5.89	0.3495	29551421	0.9892	17.1849
Rc151	39157224	5.87	0.3516	29318350	0.9863	17.1477
Rc152	36891926	5.53	0.3526	27303358	0.9723	15.9909
Rc153	55202774	8.28	0.3516	40013481	0.9828	24.1241
Rc154	36528378	5.48	0.3533	27073271	0.9836	15.9396
Rc155	45559242	6.83	0.349	33215983	0.9865	19.9594
Rc156	35403216	5.31	0.3504	26542760	0.987	15.4975
Rc157	39588154	5.94	0.3541	29371691	0.9805	17.2617
Rc158	36099326	5.41	0.3557	27159803	0.9798	15.6957
Rc159	38579324	5.78	0.3524	28489977	0.9847	16.8101
Rc160	47729076	7.15	0.3748	31495591	0.8643	18.8796
Rc161	36075308	5.41	0.351	30153660	0.9866	15.7056
Rc162	37485468	5.62	0.3516	29572153	0.9756	16.2324
Rc163	37364784	5.6	0.3489	28981238	0.9772	16.1738
Rc164	38313370	5.74	0.3484	32011534	0.9777	16.5601
Rc165	37111606	5.56	0.3519	29241571	0.9818	16.1278
Rc166	41189524	6.18	0.3547	30399970	0.9705	17.7896
Rc167	40661060	6.1	0.3485	35082861	0.9844	17.6678
Rc168	42333510	6.35	0.3479	31756576	0.9916	18.5827
Rc169	32484262	4.87	0.354	25117479	0.9825	14.1293
Rc170	39154860	5.87	0.3615	28857879	0.9329	16.3556
Rc171	30133428	4.52	0.3469	24998073	0.9859	13.1602
Rc172	30366706	4.55	0.3423	25315860	0.9944	13.359
Rc173	34695466	5.2	0.3435	28915135	0.9897	15.2123
Rc174	38139834	5.72	0.3463	31585766	0.9915	16.7487
Rc175	31973506	4.79	0.3636	27834939	0.981	13.8422
Rc176	29475028	4.42	0.3469	24762918	0.9905	12.9213
Rc177	36434642	5.46	0.37	28818839	0.912	14.8143
Rc178	26819058	4.02	0.3485	22682498	0.9899	11.755
Rc179	29084240	4.36	0.3801	22009074	0.8586	11.2079
Rc180	35788764	5.36	0.3676	28865144	0.9244	14.7027
Rc181	40183474	6.02	0.3818	26700689	0.8577	15.7094
Rc182	40267116	6.04	0.3706	28310619	0.9111	16.5331
Rc183	37097418	5.56	0.3656	27229757	0.9543	15.7962
Rc184	37779002	5.66	0.365	27577815	0.9453	15.9438
Rc185	39532480	5.93	0.3492	32936815	0.986	17.2624
Rc186	36440064	5.46	0.3486	30486736	0.9896	15.9547
Rc187	37369024	5.6	0.3689	29934560	0.9356	15.543
Rc188	41569798	6.23	0.3653	29737799	0.9338	17.3907
Rc189	36496134	5.47	0.354	27804750	0.9882	15.9819
Rc190	39994184	5.99	0.3556	29365862	0.9645	17.1712
Rc191	39873574	5.98	0.3644	29050504	0.9665	17.1628
Rc192	38239026	5.73	0.3732	26467447	0.9094	15.6943
Rc193	38036138	5.7	0.3699	26928105	0.9171	15.7145
Rc194	36928222	5.54	0.3544	27266143	0.992	16.1923
Rc195	37168932	5.57	0.3565	27516339	0.9717	16.0911
Rc196	37028406	5.55	0.3531	27455319	0.9829	16.1504
Rc197	32159096	4.82	0.3473	27647765	0.9867	14.0393
Rc198	38601172	5.79	0.3504	32004482	0.9775	16.7282
Rc199	36560320	5.48	0.3532	30244626	0.9763	15.8022
Rc200	42184244	6.32	0.3532	31790588	0.9924	18.5335
Rc201	49353372	7.4	0.3532	36031469	0.9895	21.6668
Rc202	31906326	4.78	0.3509	27985494	0.9862	13.911
Rc203	32064864	4.81	0.3541	27968153	0.9803	13.8878
Rc204	38827014	5.82	0.3647	28024641	0.9361	16.2967
Rc205	37455016	5.61	0.3547	27935797	0.9793	16.2897
Rc206	33616248	5.04	0.3516	28977167	0.9766	14.51
Rc207	48407234	7.26	0.3508	36077916	0.987	21.171
Rc208	36207120	5.43	0.3527	26835676	0.9906	15.8994
Rc209	39066108	5.86	0.3597	29019888	0.9758	16.9365
Rc210	34625364	5.19	0.3574	27371564	0.96	14.7963
Rc211	36851252	5.52	0.358	27441124	0.9766	15.9911
Rc212	38473496	5.77	0.3494	28373690	0.9811	16.7619
Rc213	37318164	5.59	0.353	27623347	0.9854	16.2862
Rc214	40499510	6.07	0.3535	29881726	0.9794	17.6338
Rc215	39057100	5.85	0.3506	29514618	0.9906	17.1257
Rc216	40512072	6.07	0.3497	30834429	0.9896	17.7899
Rc217	31836742	4.77	0.3555	28031465	0.9882	13.8805
Rc218	38204474	5.73	0.3532	31517040	0.9843	16.6612
Rc219	33616452	5.04	0.3531	25466886	0.9701	14.5138
Rc220	34039080	5.1	0.3531	25291328	0.9888	14.9067
Rc221	39655208	5.94	0.3574	29157015	0.9602	16.9952
Rc222	36214454	5.43	0.3555	27609477	0.989	15.8741
Rc223	42857642	6.42	0.3489	31625154	0.9871	18.7375
Rc224	39939052	5.99	0.352	29272309	0.9777	17.3206
Rc225	37280066	5.59	0.3512	27846759	0.9871	16.3052
Rc226	39787852	5.97	0.3511	29582224	0.9832	17.3489
Rc227	35108522	5.26	0.3556	26464924	0.9851	15.314
Rc228	29609628	4.44	0.3586	21857712	0.9573	12.6567
Rc229	34062938	5.11	0.3497	25543748	0.989	14.9191
Rc230	38632542	5.79	0.3597	31856749	0.9411	16.1308
Rc231	31788406	4.77	0.3436	26894391	0.9921	13.9616
Rc232	39978818	5.99	0.3439	33755739	0.9908	17.5352
Rc233	37292170	5.59	0.3536	29254235	0.9755	16.1153
Rc234	31117898	4.66	0.357	22568771	0.9656	13.3985
Rc235	32489536	4.87	0.3627	22970182	0.914	13.4027
Rc236	38377790	5.75	0.3588	28640368	0.9784	16.6812
Rc237	35562374	5.33	0.3562	25611990	0.9664	15.336
Rc238	33814784	5.07	0.3496	25001221	0.9838	14.766
Rc239	37263670	5.59	0.3566	27394410	0.9896	16.3428
Rc240	28778178	4.31	0.352	21749233	0.9927	12.6508
Rc241	34948724	5.24	0.3557	26624628	0.9917	15.3173
Rc242	42603552	6.38	0.3526	32060656	0.9805	18.534
Rc243	37418782	5.61	0.3511	30313301	0.9439	15.6959
Rc244	36341536	5.45	0.3582	25637263	0.9033	14.7585
Rc245	34926740	5.23	0.3571	25429529	0.9261	14.5008
Rc246	33717664	5.05	0.3594	25556399	0.9699	14.4951
Rc247	34144692	5.12	0.356	24388026	0.9228	14.1735
Rc248	35819780	5.37	0.3566	23971918	0.8669	14.1153
Rc249	119665938	10.75	0.3537	108350515	0.9917	31.5474
Rc250	116757774	10.49	0.366	104142450	0.9683	30.039
Rc251	78171646	11.13	0.3788	63666011	0.9333	30.5432
Rc253	36198666	5.43	0.3525	27243267	0.9934	15.9105
Rc254	32870118	4.93	0.3555	24590742	0.9938	14.4482
Rc255	38099342	5.71	0.3562	28641234	0.9922	16.75
Rc256	32286058	4.84	0.3484	24349533	0.9878	14.1613
Rc257	44712608	6.7	0.3454	37188895	0.9921	19.6606
Rc258	33269876	4.99	0.3522	24997867	0.9879	14.5471
Rc259	34606530	5.19	0.3526	26986141	0.9156	14.1702
Rc260	27366768	4.1	0.3518	20905824	0.9902	11.9809
Rc261	35662638	5.35	0.3481	30152542	0.9929	15.6734
Rc262	39826384	5.97	0.3535	30421167	0.9573	16.983
Rc263	44615848	6.69	0.353	34742076	0.9846	19.4451
Rc264	31325806	4.7	0.358	27459476	0.9816	13.5753
Rc265	39767990	5.96	0.3564	31544340	0.9825	17.2943
Rc266	33376134	5	0.3456	27887556	0.993	14.6597
Rc267	40793592	6.12	0.3505	34118211	0.9792	17.7083
Rc268	33766922	5.06	0.3488	28827950	0.9881	14.7703
Rc269	36485504	5.47	0.3524	31152152	0.9925	16.0086
Rc270	37495700	5.62	0.3491	31607807	0.9873	16.3842
Rc271	42452246	6.37	0.3484	35766779	0.9921	18.633
Rc272	38884246	5.83	0.3516	32247874	0.9854	16.8968
Rc273	31926878	4.79	0.349	27092463	0.9884	13.9654
Rc274	35604206	5.34	0.4064	29451525	0.9726	15.2773
Rc275	32857196	4.93	0.3497	28078749	0.9909	14.3977
Rc276	33478556	5.02	0.3684	24826194	0.9174	13.7907
Rc277	34403068	5.16	0.3854	27768197	0.9583	14.6188
Rc278	35441408	5.31	0.3539	30566492	0.9902	15.4808
Rc279	36237924	5.43	0.3532	31279861	0.9889	15.815
Rc280	34271708	5.14	0.3472	28980249	0.9903	15.0254
Rc281	117837650	10.59	0.3587	106328942	0.9893	30.9922
AGIS001	44004944	6.59	0.3624	36552779	0.8955	17.4695
AGIS002	43818162	6.56	0.3414	38920613	0.994	19.1962
AGIS003	78044234	11.69	0.3603	62942151	0.9608	33.0847
AGIS004	51484752	7.71	0.3363	43694413	0.9851	22.4224
AGIS005	48847634	7.31	0.3476	42738266	0.9872	21.2141
AGIS006	40021990	5.99	0.3438	36806363	0.9931	17.5032
AGIS007	72404458	10.84	0.3656	55819721	0.91	29.1916
AGIS008	46194820	6.92	0.3469	35666280	0.8741	17.9999
AGIS009	62334294	9.33	0.3532	54739379	0.981	26.9606
AGIS010	50346736	7.54	0.3527	38381371	0.9929	22.0487
AGIS011	58497836	8.76	0.3536	45582571	0.9908	25.4951
AGIS012	66796252	10	0.3598	57399781	0.9652	28.3982
AGIS013	53037268	7.94	0.3444	45342421	0.9834	22.8746
AGIS014	53543890	8.01	0.3427	46023091	0.9934	23.3896
AGIS015	46657916	6.98	0.3547	35000825	0.9939	20.4308
AGIS016	79809228	11.95	0.3518	66747662	0.9668	33.987
AGIS017	48919850	7.32	0.3418	44476333	0.9878	21.329
AGIS018	44666496	6.68	0.3555	39311977	0.989	19.4491
AGIS019	55030284	8.23	0.3457	47670659	0.9878	23.9204
AGIS020	52873068	7.92	0.352	38724958	0.9277	21.8021
AGIS021	59979638	8.98	0.355	51567482	0.9878	25.9539
AGIS022	56560224	8.47	0.3467	48037014	0.989	24.5506
AGIS023	47715376	7.14	0.3414	41598749	0.9801	20.5893
AGIS024	63472186	9.5	0.3516	53262669	0.9693	27.1781
AGIS025	52579776	7.87	0.3538	38557314	0.916	21.4465
AGIS026	64127002	9.6	0.3499	56582289	0.9828	27.7679
AGIS027	54803704	8.21	0.3573	46115860	0.9924	23.8641
AGIS028	57514238	8.61	0.3481	43017787	0.9935	25.154
AGIS029	54012090	8.09	0.3421	46613074	0.9798	23.3288
AGIS030	49294434	7.38	0.3425	43392825	0.9941	21.5497
AGIS031	56025366	8.39	0.3536	47887290	0.9928	24.4509
AGIS032	46050838	6.89	0.3519	32727662	0.9921	20.1203
AGIS033	43713766	6.55	0.3472	34459687	0.9923	19.0877
AGIS034	55441352	8.3	0.3487	47692692	0.9937	24.2069
AGIS035	59725204	8.94	0.3426	52212132	0.9944	26.1136
AGIS036	56969010	8.52	0.334	47670044	0.9931	24.8453
AGIS037	53926068	8.07	0.3575	45933579	0.9918	23.47
AGIS038	63309084	9.47	0.3543	50871939	0.9793	27.2402
AGIS039	49250486	7.37	0.3529	42532107	0.9931	21.4885
AGIS040	47905454	7.17	0.3742	38559880	0.9764	20.5229
AGIS041	48475012	7.26	0.3543	42148560	0.9886	20.9756
AGIS042	67266174	10.06	0.3393	59638586	0.9958	29.4432
AGIS043	53026572	7.94	0.3511	45576757	0.993	23.145
AGIS044	68839406	10.3	0.3545	56577446	0.9844	29.6317
AGIS045	55439568	8.3	0.3523	45119695	0.9894	24.1326
AGIS046	52639196	7.88	0.3502	42518437	0.9915	22.9633
AGIS047	49902080	7.47	0.3539	40192811	0.9909	21.7787
AGIS048	47145536	7.06	0.3521	38029359	0.9724	20.167
AGIS049	47362386	7.09	0.3474	34970595	0.9908	20.6916
AGIS050	64364858	9.64	0.3524	48171874	0.9931	28.1233
AGIS051	50642258	7.58	0.3513	42241624	0.9934	22.0653
AGIS052	51531220	7.71	0.3499	42773574	0.9919	22.394
AGIS053	44675242	6.69	0.3535	40183039	0.9925	19.4817
AGIS054	57215240	8.57	0.3534	47110944	0.9908	24.883
AGIS055	60231468	9.02	0.3539	50204684	0.9905	26.2508
AGIS056	52382570	7.84	0.3509	42656558	0.9917	22.8329
AGIS057	54710912	8.19	0.3528	44418378	0.9922	23.8649
AGIS058	49684228	7.44	0.3493	40327669	0.993	21.7035
AGIS059	55719366	8.34	0.3564	44675986	0.9913	24.2686
AGIS060	55532196	8.31	0.3506	45055536	0.9939	24.2754
AGIS061	58019904	8.69	0.3511	46134517	0.9935	25.4004
AGIS062	73429686	10.99	0.3442	64763903	0.9908	32.0264
AGIS063	62962258	9.42	0.3386	54731849	0.9917	27.4554
AGIS064	48139314	7.21	0.3505	41708266	0.9929	20.9821
AGIS065	60248888	9.02	0.3545	49137077	0.9923	26.2247
AGIS066	46228498	6.92	0.3547	38547519	0.9925	20.1214
AGIS067	58640420	8.78	0.3529	45720251	0.9891	25.4817
AGIS068	54213438	8.12	0.3562	46376738	0.9909	23.5436
AGIS069	44426714	6.65	0.333	39586595	0.9918	19.3792
AGIS070	61338904	9.18	0.3546	51584594	0.9921	26.7148
AGIS071	45589872	6.82	0.3343	41044226	0.9961	19.9699
AGIS072	47626792	7.13	0.3357	40423069	0.9929	20.8228
AGIS073	58485970	8.75	0.3501	48511442	0.9931	25.4796
AGIS074	47446352	7.1	0.3545	40951021	0.9928	20.687
AGIS075	81880622	12.26	0.3647	65980975	0.9553	34.178
AGIS076	49863006	7.46	0.354	40395252	0.9886	21.5367
AGIS077	57144398	8.55	0.3531	46503546	0.9842	24.6913
AGIS078	60470582	9.05	0.3603	44227230	0.9869	26.2683
AGIS079	54914266	8.22	0.3503	47221514	0.9914	23.9072
AGIS080	52824908	7.91	0.3628	44183199	0.9798	22.5629
AGIS081	64530608	9.66	0.3523	55339748	0.9936	28.1761
AGIS082	46931364	7.02	0.3569	37404631	0.9886	20.3942
AGIS083	47587788	7.12	0.3435	42498743	0.9887	20.6836
AGIS084	55815024	8.35	0.3549	44416287	0.9857	24.169
AGIS085	59838192	8.96	0.3527	51497149	0.99	25.9597
AGIS086	52282966	7.83	0.3445	45718268	0.9907	22.6859
AGIS087	48903818	7.32	0.3564	38425436	0.9828	21.1073
AGIS088	61099858	9.15	0.3604	49684290	0.99	26.5086
AGIS089	60028762	8.99	0.351	48077167	0.9919	26.1713
AGIS090	62389702	9.34	0.3399	53549212	0.9943	27.2379
AGIS091	46381844	6.94	0.3616	38523097	0.9892	20.1224
AGIS092	51003684	7.63	0.3525	41891573	0.9915	22.1746
AGIS093	47881712	7.17	0.3618	34798021	0.9872	20.7968
AGIS094	68309620	10.23	0.36	57700611	0.9807	29.2958
AGIS095	54444576	8.15	0.3575	43335920	0.9832	23.5351
AGIS096	61858072	9.26	0.3502	50611620	0.9931	26.9419
AGIS097	53115740	7.95	0.3584	43180328	0.9878	23.0269
AGIS098	54871004	8.22	0.3547	44178053	0.9901	23.8506
AGIS099	51086038	7.65	0.3518	42443664	0.993	22.2189
AGIS100	59162288	8.86	0.3541	47054969	0.9847	25.6059
AGIS101	54368590	8.14	0.3522	44456706	0.9902	23.6117
AGIS102	57293292	8.58	0.3554	45646957	0.9847	24.8542
AGIS103	59563412	8.92	0.3632	45680525	0.987	25.8235
AGIS104	52858152	7.91	0.3544	40844901	0.9813	22.804
AGIS105	56777028	8.5	0.3562	49949441	0.9912	24.6981
AGIS106	56146356	8.41	0.3524	45959050	0.9948	24.5785
AGIS107	56151846	8.4	0.3458	46012855	0.9915	24.4919
AGIS108	52516412	7.86	0.3532	42866100	0.9921	22.8744
AGIS109	59505284	8.91	0.3513	47388128	0.9912	25.9417
AGIS110	52514924	7.86	0.3549	44423395	0.9918	22.9079
AGIS111	46826118	7.01	0.3503	41073886	0.9908	20.4177
AGIS112	52283374	7.82	0.3498	46033990	0.9935	22.8374
AGIS113	44850852	6.71	0.3525	35869339	0.9927	19.5893
AGIS114	49930800	7.48	0.3432	43210323	0.9911	21.7415
AGIS115	74089710	11.09	0.3527	64564538	0.9783	31.7311
AGIS116	44642100	6.68	0.3598	37852944	0.9854	19.3682
AGIS117	46246584	6.93	0.3523	34110733	0.9898	20.1781
AGIS118	55580060	8.32	0.3525	48847782	0.9937	24.2409
AGIS119	67922768	10.17	0.356	55221726	0.9927	29.4947
AGIS120	63757224	9.54	0.3511	53260844	0.9912	27.7748
AGIS121	58988230	8.83	0.3572	47695302	0.9905	25.523
AGIS122	51255320	7.67	0.354	41059564	0.9944	22.4256
AGIS123	62799250	9.4	0.3533	50696660	0.9864	27.2858
AGIS124	65740162	9.84	0.3531	48977068	0.992	28.6855
AGIS125	57636564	8.63	0.3574	42687979	0.9893	25.0835
AGIS126	57448444	8.6	0.3493	49906361	0.9915	25.0031
AGIS127	81051292	12.13	0.3587	65591844	0.9417	33.6125
AGIS128	52210564	7.82	0.3483	41720164	0.9882	22.7305
AGIS129	60863132	9.11	0.3515	47745828	0.9938	26.6389
AGIS130	46065266	6.9	0.3489	38525719	0.9946	20.1805
AGIS131	49481484	7.41	0.3517	40739296	0.9921	21.5841
AGIS132	64509138	9.66	0.3492	55713461	0.9898	28.002
AGIS133	58023496	8.69	0.3528	46614781	0.9929	25.3267
AGIS134	53093050	7.95	0.3583	43486610	0.9786	22.9031
AGIS135	60689626	9.08	0.3492	49173453	0.9887	26.4209
AGIS136	49239010	7.37	0.3571	39447660	0.9942	21.5588
AGIS137	59632006	8.93	0.3534	51305158	0.9932	26.0303
AGIS138	68551442	10.26	0.3529	60057717	0.9945	29.9495
AGIS139	54238102	8.12	0.36	42463077	0.9895	23.5373
AGIS140	50819552	7.6	0.3428	44104876	0.9932	22.1917
AGIS141	45771592	6.85	0.3638	38429804	0.993	19.9476
AGIS142	47040608	7.04	0.3561	37692970	0.9937	20.547
AGIS143	47712676	7.14	0.3551	37470999	0.9899	20.7655
AGIS144	106999706	16.02	0.3504	88138911	0.9927	46.7391
AGIS145	69236270	10.36	0.3474	60437033	0.9943	30.2623
AGIS146	53543974	8.02	0.3543	43273992	0.9911	23.3568
AGIS147	46186746	6.91	0.3697	39591344	0.9907	20.0806
AGIS148	45794132	6.86	0.3483	39624275	0.9927	19.9545
AGIS149	45752906	6.85	0.361	35817088	0.9708	19.5105
AGIS150	48521124	7.26	0.3543	41779560	0.986	20.9782
AGIS151	46791584	7	0.3599	40621407	0.9619	19.6378
AGIS152	62915758	9.41	0.3545	51172539	0.992	27.3539
AGIS153	50435534	7.55	0.3533	41246582	0.9917	21.8388
AGIS154	61595928	9.22	0.3544	49616920	0.9917	26.8005
AGIS155	64653844	9.68	0.3559	50931398	0.9905	28.1465
AGIS156	64444750	9.65	0.3513	56175884	0.9938	28.1473
AGIS157	118523470	17.75	0.3572	100139303	0.976	50.8051
AGIS158	71192094	10.66	0.3556	56218276	0.9944	31.0942
AGIS159	51517912	7.71	0.356	41700031	0.9913	22.4179
AGIS160	73166538	10.95	0.3599	57386163	0.9874	31.5618
AGIS161	47604602	7.12	0.3543	32934166	0.9918	20.7783
AGIS162	45569672	6.82	0.3575	39274325	0.98	19.6116
AGIS163	56496044	8.46	0.3516	45953630	0.9891	24.6177
AGIS164	57628696	8.62	0.349	49187531	0.9887	25.021
AGIS165	46842146	7.01	0.345	41308168	0.9918	20.3536
AGIS166	53340352	7.98	0.3599	45047807	0.9796	22.7301
AGIS167	64440444	9.65	0.354	53679896	0.9762	27.7085
AGIS168	55733468	8.34	0.3515	47666909	0.9908	24.2573
AGIS169	47736296	7.15	0.351	35513676	0.9947	20.9059
AGIS170	64283602	9.62	0.3487	54701408	0.9889	27.9485
AGIS171	49313444	7.38	0.3598	36961437	0.9759	21.1548
AGIS172	56711638	8.49	0.3578	45957235	0.9926	24.6515
AGIS173	59741298	8.94	0.349	47883334	0.9903	26.0403
AGIS174	57686462	8.64	0.3522	48910326	0.99	25.0407
AGIS175	53565338	8.02	0.3537	43544878	0.9884	23.2216
AGIS176	51496494	7.71	0.3615	43968590	0.9887	22.2842
AGIS177	62227936	9.31	0.3523	48821818	0.9942	27.1715
AGIS178	46773742	7	0.3559	37754934	0.9872	20.181
AGIS179	62969694	9.43	0.3424	52889499	0.9692	26.8319
AGIS180	121778110	18.24	0.3622	98994201	0.976	52.0163
AGIS181	56197464	8.41	0.3547	44953708	0.9936	24.492
AGIS182	45436810	6.8	0.3724	36503674	0.9854	19.5855
AGIS183	56252888	8.42	0.3527	45237604	0.9935	24.5579
AGIS184	56064516	8.39	0.3525	45676310	0.9921	24.3624
AGIS185	50776888	7.6	0.3563	45051637	0.9914	22.1758
AGIS186	47842160	7.16	0.3516	38890090	0.9887	20.8293
AGIS187	44638922	6.68	0.3626	36170659	0.9921	19.3087
AGIS188	47192414	7.06	0.3519	38769034	0.9931	20.5038
AGIS189	48873458	7.32	0.356	38241390	0.9912	21.2731
AGIS190	52138878	7.8	0.3564	42030667	0.993	22.6371
AGIS191	47399772	7.09	0.3561	38727537	0.9889	20.5121
AGIS192	43311696	6.48	0.3511	37846446	0.9921	18.8474
AGIS193	49393960	7.4	0.3672	37100117	0.9609	20.8956
AGIS194	50506206	7.55	0.3626	39832947	0.9592	21.207
AGIS195	66164508	9.9	0.3566	52006762	0.9933	28.8589
AGIS196	45054186	6.74	0.357	37293284	0.9932	19.565
AGIS197	53029818	7.94	0.3491	47278287	0.9852	22.9454
AGIS198	49992152	7.48	0.3591	40538177	0.9878	21.5982
AGIS199	60912764	9.12	0.3664	46733510	0.9891	26.3896
AGIS200	51341272	7.68	0.3631	34879729	0.9279	21.1988
AGIS201	53944048	8.07	0.3512	47023522	0.993	23.5417
AGIS202	50641642	7.58	0.3508	38267164	0.9845	22.0199
AGIS203	53878182	8.07	0.3489	47108014	0.9885	23.4651
AGIS204	49576628	7.42	0.342	44813769	0.9956	21.7109
AGIS205	47389294	7.09	0.3446	41349616	0.9912	20.6505
AGIS206	45331954	6.78	0.3524	36433524	0.9943	19.8415
AGIS207	52387874	7.84	0.3523	41945617	0.9901	22.7597
AGIS208	51244516	7.67	0.3491	42105568	0.9937	22.3887
AGIS209	48974470	7.33	0.3543	38844379	0.9927	21.3934
AGIS210	58808190	8.8	0.3496	51065436	0.9926	25.6442
AGIS211	50629898	7.57	0.3557	44107876	0.992	22.0244
AGIS212	57054838	8.54	0.3492	46010722	0.9936	24.9268
AGIS213	46264268	6.93	0.3467	39312297	0.9914	20.1006
AGIS214	49659570	7.43	0.3495	41400224	0.9939	21.6385
AGIS215	52183500	7.81	0.3338	46353411	0.9886	22.6951
AGIS216	56741680	8.49	0.3498	50315060	0.9916	24.6892
AGIS217	53633300	8.03	0.3575	44806035	0.991	23.2992
AGIS218	61684900	9.23	0.362	45981103	0.9868	26.7296
AGIS219	54858120	8.21	0.3594	40712683	0.9921	23.9377
AGIS220	52848942	7.91	0.3479	45916241	0.9951	23.117
AGIS221	51016180	7.64	0.3467	40337700	0.987	22.1868
AGIS222	49077986	7.35	0.3527	39490346	0.9873	21.3347
AGIS224	47024978	7.04	0.353	38110132	0.9875	20.4273
AGIS225	65417554	9.79	0.3533	51352669	0.9915	28.5193
AGIS226	60505324	9.06	0.3546	51463486	0.9878	26.2235

## Sheet: Table S9
Table S9. Summary of single nucleotide polymorphism (SNP) and insertions and deletions (indels) among 505 castor bean accessions.
Variant	Total	Intergenic	Geneic	Introns	Exons	UTRs
SNP	3569884	2934934	634950	388392	149896	96662
indel	382570	288059	94511	47835	11116	35560

## Sheet: Table S10
Table S10. Estimation of the relative contributions of the eight environmental variables to the Maxent model for all populations. Permutation importance index is indicated in parentheses.
ROC Analysis	AUC value
Training data	0.952
Test data	0.941
Contribution of each bioclimatic variable
Variable	Percent contribution	Permutation importance
Annual Mean Temperature (bio1)	35.4	24.9
Precipitation of Wettest Quarter (bio16)	27.2	9.9
Isothermality (BIO2/BIO7) (* 100) (bio3)	13	16
Precipitation of Driest Quarter (bio17)	11.8	12.8
Max Temperature of Warmest Month (bio5)	7.4	21.9
Mean Temperature of Wettest Quarter (bio8)	2.5	12.5
Precipitation of Warmest Quarter (bio18)	2	1.5
Mean Diurnal Range (Mean of monthly (max temp - min temp)) (bio2)	0.8	0.4

[truncated: 8 more sheets: Table S11, Table S12, Table S13, Table S14, Table S15, Table S16, Table S17, Table S18]
